# Supplementary material for: N-(7-Eth­oxy-1H-indazol-4-yl)-4-methyl­benzene­sulfonamide
Source: Acta Crystallogr Sect E Struct Rep Online. 2011 May 7;67(Pt 6):o1354. doi: 10.1107/S1600536811016576 (PMC3120551; doi:10.1107/S1600536811016576)
Supplement: Supplementary file 1 [file e-67-o1354-sup1.cif]

##############################################################################
#                                                                            #
# This CIF contains the data in a paper accepted for publication in          #
# Acta Crystallographica Section E. It conforms to the requirements of       #
# Notes for Authors for Acta Crystallographica Section E, and has been       #
# peer reviewed under the auspices of the IUCr Commission on Journals.       #
#                                                                            #
# Full details of the Crystallographic Information File format               #
# are given in the paper "The Crystallographic Information File (CIF):       #
# a New Standard Archive File for Crystallography" by S. R. Hall, F. H.      #
# Allen and I. D. Brown [Acta Cryst. (1991), A47, 655-685].                  #
#                                                                            #
# The current version of the core CIF dictionary is obtainable from          #
# ftp://ftp.iucr.org/pub/cif_core.dic.                                       #
#                                                                            #
# Software is freely available for graphical display of the structure(s)     #
# in this CIF. For information consult the CIF software page                 #
# http://www.iucr.org/resources/cif/software.                                #
#                                                                            #
# This file may be used for bona fide research purposes within the           #
# scientific community so long as proper attribution is given to the journal # 
# article from which it was obtained.                                        #
#                                                                            #
##############################################################################
data_I
_audit_creation_method     SHELXL-97
_chemical_name_systematic
;
<i>N</i>-(7-Ethoxy-1<i>H</i>-indazol-4-yl)-4-methylbenzenesulfonamide
;
_chemical_name_common     ?
_chemical_formula_moiety     'C16 H17 N3 O3 S'
_chemical_formula_sum     'C16 H17 N3 O3 S'
_chemical_formula_iupac     'C16 H17 N3 O3 S'
_chemical_formula_weight     331.39
_chemical_melting_point     445
_symmetry_cell_setting     monoclinic
_symmetry_space_group_name_H-M     'P 21/c'
_symmetry_space_group_name_hall     '-P 2ybc'
loop_
    _symmetry_equiv_pos_as_xyz
    'x, y, z'
    '-x, y+1/2, -z+1/2'
    '-x, -y, -z'
    'x, -y-1/2, z-1/2'
_cell_length_a     16.2579(4)
_cell_length_b     5.02910(10)
_cell_length_c     20.4551(5)
_cell_angle_alpha     90.00
_cell_angle_beta     97.2690(10)
_cell_angle_gamma     90.00
_cell_volume     1659.02(7)
_cell_formula_units_Z     4
_cell_measurement_reflns_used     347
_cell_measurement_theta_min     2.7
_cell_measurement_theta_max     27.2
_cell_measurement_temperature     296(2)
_cell_measurement_pressure     101
_exptl_crystal_description     prism
_exptl_crystal_colour     yellow
_exptl_crystal_size_max     0.23
_exptl_crystal_size_mid     0.20
_exptl_crystal_size_min     0.14
_exptl_crystal_density_diffrn     1.327
_exptl_crystal_density_meas     ?
_exptl_crystal_density_method     'not measured'
_exptl_crystal_F_000     696
_exptl_absorpt_coefficient_mu     0.213
_exptl_absorpt_correction_type     none
_exptl_absorpt_process_details     ?
_exptl_absorpt_correction_T_min     ?
_exptl_absorpt_correction_T_max     ?
_exptl_special_details
;
;
_diffrn_ambient_temperature     296(2)
_diffrn_radiation_type     MoK\a
_diffrn_radiation_wavelength     0.71073
_diffrn_radiation_source     'fine-focus sealed tube'
_diffrn_radiation_monochromator     graphite
_diffrn_measurement_device_type     'Bruker APEXII CCD detector'
_diffrn_measurement_method     '\w and \f'
_diffrn_detector_area_resol_mean     ?
_diffrn_reflns_number     31243
_diffrn_reflns_av_R_equivalents     0.0247
_diffrn_reflns_av_sigmaI/netI     0.0222
_diffrn_reflns_theta_min     1.26
_diffrn_reflns_theta_max     34.03
_diffrn_reflns_theta_full     34.03
_diffrn_measured_fraction_theta_max     0.997
_diffrn_measured_fraction_theta_full     0.997
_diffrn_reflns_limit_h_min     -25
_diffrn_reflns_limit_h_max     25
_diffrn_reflns_limit_k_min     -7
_diffrn_reflns_limit_k_max     7
_diffrn_reflns_limit_l_min     -32
_diffrn_reflns_limit_l_max     31
_diffrn_standards_number     ?
_diffrn_standards_interval_count     ?
_diffrn_standards_interval_time     ?
_diffrn_standards_decay_%     ?
_refine_special_details
;
Refinement of <i>F</i>^2^ against ALL reflections. The weighted <i>R</i>-factor
<i>wR</i> and goodness of fit <i>S</i> are based on <i>F</i>^2^, conventional
<i>R</i>-factors <i>R</i> are based on <i>F</i>, with <i>F</i> set to zero for
negative <i>F</i>^2^. The threshold expression of <i>F</i>^2^ >
\s(<i>F</i>^2^) is used only for calculating <i>R</i>-factors(gt) <i>etc</i>.
and is not relevant to the choice of reflections for refinement.
<i>R</i>-factors based on <i>F</i>^2^ are statistically about twice as large
as those based on <i>F</i>, and <i>R</i>- factors based on ALL data will be
even larger.
;
_reflns_number_total     6745
_reflns_number_gt     5062
_reflns_threshold_expression     I>2\s(I)
_refine_ls_structure_factor_coef     Fsqd
_refine_ls_matrix_type     full
_refine_ls_R_factor_all     0.0714
_refine_ls_R_factor_gt     0.0527
_refine_ls_wR_factor_gt     0.1452
_refine_ls_wR_factor_ref     0.1582
_refine_ls_goodness_of_fit_ref     1.065
_refine_ls_restrained_S_all     1.065
_refine_ls_number_reflns     6745
_refine_ls_number_parameters     210
_refine_ls_number_restraints     0
_refine_ls_hydrogen_treatment     constr
_refine_ls_weighting_scheme     calc
_refine_ls_weighting_details
         'calc w=1/[\s^2^(Fo^2^)+(0.0799P)^2^+0.3561P] where P=(Fo^2^+2Fc^2^)/3'
_atom_sites_solution_hydrogens     geom
_atom_sites_solution_primary     direct
_atom_sites_solution_secondary     difmap
_refine_ls_shift/su_max     0.011
_refine_ls_shift/su_mean     0.000
_refine_diff_density_max     0.418
_refine_diff_density_min     -0.250
_refine_ls_extinction_method     none
_refine_ls_extinction_coef     ?
loop_
    _atom_type_symbol
    _atom_type_description
    _atom_type_scat_dispersion_real
    _atom_type_scat_dispersion_imag
    _atom_type_scat_source
    'C' 'C' 0.0033 0.0016
                         'International Tables Vol C Tables 4.2.6.8 and 6.1.1.4'
    'H' 'H' 0.0000 0.0000
                         'International Tables Vol C Tables 4.2.6.8 and 6.1.1.4'
    'N' 'N' 0.0061 0.0033
                         'International Tables Vol C Tables 4.2.6.8 and 6.1.1.4'
    'O' 'O' 0.0106 0.0060
                         'International Tables Vol C Tables 4.2.6.8 and 6.1.1.4'
    'S' 'S' 0.1246 0.1234
                         'International Tables Vol C Tables 4.2.6.8 and 6.1.1.4'
_computing_data_collection     'APEX2 (Bruker, 2005)'
_computing_cell_refinement     'SAINT (Bruker, 2005)'
_computing_data_reduction     'SAINT (Bruker, 2005)'
_computing_structure_solution     'SHELXS97 (Sheldrick, 2008)'
_computing_structure_refinement     'SHELXL97 (Sheldrick, 2008)'
_computing_molecular_graphics     'PLATON (Spek, 2009)'
_computing_publication_material     'publCIF (Westrip, 2010)'
loop_
    _atom_site_type_symbol
    _atom_site_label
    _atom_site_fract_x
    _atom_site_fract_y
    _atom_site_fract_z
    _atom_site_U_iso_or_equiv
    _atom_site_adp_type
    _atom_site_calc_flag
    _atom_site_refinement_flags
    _atom_site_occupancy
    _atom_site_symmetry_multiplicity
    _atom_site_disorder_assembly
    _atom_site_disorder_group
    S S1 0.202461(19) 0.91282(6) 0.304901(17) 0.03746(10) Uani d . 1 1 . .
    N N1 0.27119(7) 0.7334(2) 0.35009(6) 0.0391(2) Uani d . 1 1 . .
    H H14 0.2635 0.5696 0.3412 0.047 Uiso d R 1 1 . .
    N N2 0.43721(7) 1.2628(2) 0.50079(6) 0.0384(2) Uani d . 1 1 . .
    H H2A 0.4616 1.3343 0.5362 0.046 Uiso calc R 1 1 . .
    N N3 0.45193(7) 1.3298(3) 0.43916(6) 0.0416(3) Uani d . 1 1 . .
    O O1 0.19501(7) 0.8007(3) 0.24030(5) 0.0519(3) Uani d . 1 1 . .
    O O2 0.22674(7) 1.1855(2) 0.31483(6) 0.0524(3) Uani d . 1 1 . .
    O O3 0.37858(8) 1.0205(3) 0.61280(6) 0.0578(3) Uani d . 1 1 . .
    C C1 0.08572(13) 1.0406(4) 0.38431(11) 0.0631(5) Uani d . 1 1 . .
    H H1 0.1221 1.1725 0.4018 0.076 Uiso calc R 1 1 . .
    C C2 0.00971(15) 1.0085(5) 0.40702(13) 0.0794(7) Uani d . 1 1 . .
    H H2 -0.0048 1.1212 0.4398 0.095 Uiso calc R 1 1 . .
    C C3 -0.04508(12) 0.8132(5) 0.38215(12) 0.0712(6) Uani d . 1 1 . .
    C C4 -0.02207(11) 0.6462(5) 0.33422(11) 0.0651(5) Uani d . 1 1 . .
    H H4 -0.0581 0.5121 0.3174 0.078 Uiso calc R 1 1 . .
    C C5 0.05334(10) 0.6742(4) 0.31072(9) 0.0515(4) Uani d . 1 1 . .
    H H5 0.0681 0.5593 0.2785 0.062 Uiso calc R 1 1 . .
    C C6 0.10683(8) 0.8748(3) 0.33547(7) 0.0385(3) Uani d . 1 1 . .
    C C7 0.29527(7) 0.8035(2) 0.41776(7) 0.0346(2) Uani d . 1 1 . .
    C C8 0.26575(9) 0.6722(3) 0.46859(8) 0.0451(3) Uani d . 1 1 . .
    H H8 0.2269 0.5376 0.4590 0.054 Uiso calc R 1 1 . .
    C C9 0.29232(10) 0.7346(3) 0.53502(8) 0.0501(4) Uani d . 1 1 . .
    H H9 0.2716 0.6385 0.5682 0.060 Uiso calc R 1 1 . .
    C C10 0.34852(9) 0.9356(3) 0.55166(7) 0.0415(3) Uani d . 1 1 . .
    C C11 0.37907(7) 1.0689(2) 0.49948(6) 0.0338(2) Uani d . 1 1 . .
    C C12 0.35467(7) 1.0062(2) 0.43349(6) 0.0323(2) Uani d . 1 1 . .
    C C13 0.40308(8) 1.1763(3) 0.39843(7) 0.0381(3) Uani d . 1 1 . .
    H H13 0.4008 1.1797 0.3528 0.046 Uiso calc R 1 1 . .
    C C14 0.36325(16) 0.8578(6) 0.66736(10) 0.0814(7) Uani d . 1 1 . .
    H H14A 0.3858 0.6811 0.6630 0.098 Uiso calc R 1 1 . .
    H H14B 0.3041 0.8422 0.6691 0.098 Uiso calc R 1 1 . .
    C C15 0.4038(2) 0.9868(8) 0.72770(11) 0.1024(9) Uani d . 1 1 . .
    H H15A 0.4610 1.0202 0.7232 0.154 Uiso calc R 1 1 . .
    H H15B 0.4005 0.8722 0.7648 0.154 Uiso calc R 1 1 . .
    H H15C 0.3765 1.1520 0.7344 0.154 Uiso calc R 1 1 . .
    C C16 -0.12866(17) 0.7785(10) 0.40632(19) 0.1314(14) Uani d . 1 1 . .
    H H16A -0.1231 0.6624 0.4439 0.197 Uiso calc R 1 1 . .
    H H16B -0.1671 0.7026 0.3718 0.197 Uiso calc R 1 1 . .
    H H16C -0.1489 0.9484 0.4186 0.197 Uiso calc R 1 1 . .
loop_
    _atom_site_aniso_label
    _atom_site_aniso_U_11
    _atom_site_aniso_U_22
    _atom_site_aniso_U_33
    _atom_site_aniso_U_12
    _atom_site_aniso_U_13
    _atom_site_aniso_U_23
    S1 0.03566(15) 0.03045(15) 0.04463(19) -0.00315(11) -0.00135(12)
                                                                    -0.00309(12)
    N1 0.0377(5) 0.0267(4) 0.0501(6) -0.0007(4) -0.0058(4) -0.0085(4)
    N2 0.0355(5) 0.0403(5) 0.0385(5) -0.0137(4) 0.0015(4) -0.0025(4)
    N3 0.0373(5) 0.0444(6) 0.0427(6) -0.0155(5) 0.0038(4) 0.0018(5)
    O1 0.0506(6) 0.0608(7) 0.0429(6) -0.0006(5) 0.0011(4) -0.0066(5)
    O2 0.0501(6) 0.0289(5) 0.0755(8) -0.0068(4) -0.0021(5) 0.0035(5)
    O3 0.0651(7) 0.0711(8) 0.0380(5) -0.0210(6) 0.0100(5) -0.0019(5)
    C1 0.0635(10) 0.0507(9) 0.0779(13) -0.0091(8) 0.0196(9) -0.0217(9)
    C2 0.0760(14) 0.0735(13) 0.0963(17) -0.0007(12) 0.0407(13) -0.0193(13)
    C3 0.0481(9) 0.0836(14) 0.0844(14) -0.0007(9) 0.0185(9) 0.0131(12)
    C4 0.0438(8) 0.0742(12) 0.0748(12) -0.0200(8) -0.0020(8) 0.0052(10)
    C5 0.0452(7) 0.0516(8) 0.0561(9) -0.0130(6) -0.0006(6) -0.0089(7)
    C6 0.0352(5) 0.0330(6) 0.0457(7) -0.0009(4) -0.0012(5) -0.0021(5)
    C7 0.0296(5) 0.0273(5) 0.0457(7) -0.0034(4) -0.0001(4) -0.0027(5)
    C8 0.0384(6) 0.0372(6) 0.0587(9) -0.0146(5) 0.0027(6) 0.0028(6)
    C9 0.0454(7) 0.0533(8) 0.0528(8) -0.0178(6) 0.0110(6) 0.0081(7)
    C10 0.0382(6) 0.0464(7) 0.0404(6) -0.0082(5) 0.0076(5) 0.0017(5)
    C11 0.0288(5) 0.0326(5) 0.0400(6) -0.0053(4) 0.0041(4) -0.0007(5)
    C12 0.0278(4) 0.0299(5) 0.0387(6) -0.0046(4) 0.0019(4) -0.0013(4)
    C13 0.0360(5) 0.0406(6) 0.0375(6) -0.0094(5) 0.0040(4) 0.0004(5)
    C14 0.0892(15) 0.1092(19) 0.0474(10) -0.0299(14) 0.0152(10) 0.0098(11)
    C15 0.118(2) 0.146(3) 0.0443(11) -0.024(2) 0.0118(12) -0.0018(14)
    C16 0.0683(16) 0.171(4) 0.165(3) -0.012(2) 0.058(2) 0.001(3)
_geom_special_details
;
 All esds (except the esd in the dihedral angle between two l.s. planes)
 are estimated using the full covariance matrix.  The cell esds are taken
 into account individually in the estimation of esds in distances, angles
 and torsion angles; correlations between esds in cell parameters are only
 used when they are defined by crystal symmetry.  An approximate (isotropic)
 treatment of cell esds is used for estimating esds involving l.s. planes.
;
loop_
    _geom_bond_atom_site_label_1
    _geom_bond_atom_site_label_2
    _geom_bond_site_symmetry_2
    _geom_bond_distance
    _geom_bond_publ_flag
    S1 O1 . 1.4277(11) ?
    S1 O2 . 1.4345(11) ?
    S1 N1 . 1.6296(11) ?
    S1 C6 . 1.7581(14) ?
    N1 C7 . 1.4340(17) ?
    N1 H14 . 0.8492 ?
    N2 N3 . 1.3550(16) ?
    N2 C11 . 1.3561(15) ?
    N2 H2A . 0.8600 ?
    N3 C13 . 1.3241(17) ?
    O3 C10 . 1.3529(18) ?
    O3 C14 . 1.431(2) ?
    C1 C6 . 1.378(2) ?
    C1 C2 . 1.384(3) ?
    C1 H1 . 0.9300 ?
    C2 C3 . 1.379(3) ?
    C2 H2 . 0.9300 ?
    C3 C4 . 1.378(3) ?
    C3 C16 . 1.514(3) ?
    C4 C5 . 1.379(2) ?
    C4 H4 . 0.9300 ?
    C5 C6 . 1.3854(19) ?
    C5 H5 . 0.9300 ?
    C7 C8 . 1.369(2) ?
    C7 C12 . 1.4133(16) ?
    C8 C9 . 1.408(2) ?
    C8 H8 . 0.9300 ?
    C9 C10 . 1.376(2) ?
    C9 H9 . 0.9300 ?
    C10 C11 . 1.4032(18) ?
    C11 C12 . 1.3939(17) ?
    C12 C13 . 1.4170(17) ?
    C13 H13 . 0.9300 ?
    C14 C15 . 1.474(3) ?
    C14 H14A . 0.9700 ?
    C14 H14B . 0.9700 ?
    C15 H15A . 0.9600 ?
    C15 H15B . 0.9600 ?
    C15 H15C . 0.9600 ?
    C16 H16A . 0.9600 ?
    C16 H16B . 0.9600 ?
    C16 H16C . 0.9600 ?
loop_
    _geom_angle_atom_site_label_1
    _geom_angle_atom_site_label_2
    _geom_angle_atom_site_label_3
    _geom_angle_site_symmetry_1
    _geom_angle_site_symmetry_3
    _geom_angle
    _geom_angle_publ_flag
    O1 S1 O2 . . 119.88(8) ?
    O1 S1 N1 . . 106.15(7) ?
    O2 S1 N1 . . 107.00(6) ?
    O1 S1 C6 . . 108.12(7) ?
    O2 S1 C6 . . 107.07(7) ?
    N1 S1 C6 . . 108.17(7) ?
    C7 N1 S1 . . 119.69(9) ?
    C7 N1 H14 . . 117.4 ?
    S1 N1 H14 . . 110.1 ?
    N3 N2 C11 . . 111.41(10) ?
    N3 N2 H2A . . 124.3 ?
    C11 N2 H2A . . 124.3 ?
    C13 N3 N2 . . 106.15(10) ?
    C10 O3 C14 . . 117.55(15) ?
    C6 C1 C2 . . 119.19(18) ?
    C6 C1 H1 . . 120.4 ?
    C2 C1 H1 . . 120.4 ?
    C3 C2 C1 . . 121.5(2) ?
    C3 C2 H2 . . 119.3 ?
    C1 C2 H2 . . 119.3 ?
    C4 C3 C2 . . 118.40(17) ?
    C4 C3 C16 . . 119.9(2) ?
    C2 C3 C16 . . 121.7(3) ?
    C3 C4 C5 . . 121.26(18) ?
    C3 C4 H4 . . 119.4 ?
    C5 C4 H4 . . 119.4 ?
    C4 C5 C6 . . 119.43(17) ?
    C4 C5 H5 . . 120.3 ?
    C6 C5 H5 . . 120.3 ?
    C1 C6 C5 . . 120.23(15) ?
    C1 C6 S1 . . 120.31(12) ?
    C5 C6 S1 . . 119.45(12) ?
    C8 C7 C12 . . 118.04(12) ?
    C8 C7 N1 . . 122.39(11) ?
    C12 C7 N1 . . 119.49(11) ?
    C7 C8 C9 . . 122.11(12) ?
    C7 C8 H8 . . 118.9 ?
    C9 C8 H8 . . 118.9 ?
    C10 C9 C8 . . 121.01(13) ?
    C10 C9 H9 . . 119.5 ?
    C8 C9 H9 . . 119.5 ?
    O3 C10 C9 . . 127.66(14) ?
    O3 C10 C11 . . 115.56(12) ?
    C9 C10 C11 . . 116.78(13) ?
    N2 C11 C12 . . 107.09(11) ?
    N2 C11 C10 . . 129.89(12) ?
    C12 C11 C10 . . 122.95(11) ?
    C11 C12 C7 . . 119.09(11) ?
    C11 C12 C13 . . 104.21(10) ?
    C7 C12 C13 . . 136.68(12) ?
    N3 C13 C12 . . 111.14(12) ?
    N3 C13 H13 . . 124.4 ?
    C12 C13 H13 . . 124.4 ?
    O3 C14 C15 . . 107.3(2) ?
    O3 C14 H14A . . 110.3 ?
    C15 C14 H14A . . 110.3 ?
    O3 C14 H14B . . 110.3 ?
    C15 C14 H14B . . 110.3 ?
    H14A C14 H14B . . 108.5 ?
    C14 C15 H15A . . 109.5 ?
    C14 C15 H15B . . 109.5 ?
    H15A C15 H15B . . 109.5 ?
    C14 C15 H15C . . 109.5 ?
    H15A C15 H15C . . 109.5 ?
    H15B C15 H15C . . 109.5 ?
    C3 C16 H16A . . 109.5 ?
    C3 C16 H16B . . 109.5 ?
    H16A C16 H16B . . 109.5 ?
    C3 C16 H16C . . 109.5 ?
    H16A C16 H16C . . 109.5 ?
    H16B C16 H16C . . 109.5 ?
loop_
    _geom_hbond_atom_site_label_D
    _geom_hbond_atom_site_label_H
    _geom_hbond_atom_site_label_A
    _geom_hbond_site_symmetry_A
    _geom_hbond_distance_DH
    _geom_hbond_distance_HA
    _geom_hbond_distance_DA
    _geom_hbond_angle_DHA
    C14 H14B O1 4_576 0.97 2.54 3.373(3) 144
    N1 H14 O2 1_545 0.85 2.07 2.9159(15) 172
    N2 H2A N3 3_686 0.86 2.21 2.8974(15) 136
_iucr_refine_instructions_details
;
TITL zouihri_OA359_1_0m in P2(1)/c
CELL  0.71073  16.2579   5.0291  20.4551   90.000   97.269   90.000
ZERR     4.00   0.0004   0.0001   0.0005    0.000    0.001    0.000
LATT   1
SYMM  - X, 1/2 + Y, 1/2 - Z
SFAC  C    H    N    O    S
UNIT  64   68   12   12   4
MERG   2
OMIT     1   0   0
EQIV $1 x, -y+3/2, z+1/2
EQIV $2 x, y-1, z
EQIV $3 -x+1, -y+3, -z+1
HTAB C14  O1_$1
HTAB N1  O2_$2
HTAB N2  N3_$3
FMAP   2
PLAN   20
ACTA
BOND   $H
L.S.   4
TEMP    23.00
WGHT    0.079900    0.356100
FVAR       1.00196
S1    5    0.202461    0.912818    0.304901    11.00000    0.03566    0.03045 =
         0.04463   -0.00309   -0.00135   -0.00315
N1    3    0.271189    0.733403    0.350086    11.00000    0.03774    0.02666 =
         0.05007   -0.00854   -0.00576   -0.00067
AFIX   3
H14   2    0.263483    0.569642    0.341205    11.00000   -1.20000
AFIX   0
N2    3    0.437206    1.262842    0.500787    11.00000    0.03547    0.04034 =
         0.03848   -0.00253    0.00153   -0.01366
AFIX  43
H2A   2    0.461624    1.334305    0.536232    11.00000   -1.20000
AFIX   0
N3    3    0.451932    1.329756    0.439159    11.00000    0.03734    0.04442 =
         0.04269    0.00175    0.00378   -0.01553
O1    4    0.195014    0.800718    0.240298    11.00000    0.05062    0.06076 =
         0.04294   -0.00660    0.00112   -0.00064
O2    4    0.226741    1.185522    0.314827    11.00000    0.05014    0.02894 =
         0.07550    0.00347   -0.00207   -0.00675
O3    4    0.378582    1.020458    0.612803    11.00000    0.06512    0.07105 =
         0.03798   -0.00187    0.01002   -0.02103
C1    1    0.085725    1.040640    0.384313    11.00000    0.06348    0.05071 =
         0.07789   -0.02172    0.01955   -0.00913
AFIX  43
H1    2    0.122133    1.172541    0.401811    11.00000   -1.20000
AFIX   0
C2    1    0.009711    1.008542    0.407019    11.00000    0.07601    0.07355 =
         0.09631   -0.01930    0.04069   -0.00070
AFIX  43
H2    2   -0.004764    1.121155    0.439772    11.00000   -1.20000
AFIX   0
C3    1   -0.045077    0.813188    0.382145    11.00000    0.04815    0.08357 =
         0.08436    0.01315    0.01846   -0.00072
C4    1   -0.022072    0.646224    0.334219    11.00000    0.04381    0.07424 =
         0.07476    0.00519   -0.00203   -0.02003
AFIX  43
H4    2   -0.058073    0.512121    0.317393    11.00000   -1.20000
AFIX   0
C5    1    0.053335    0.674187    0.310721    11.00000    0.04516    0.05161 =
         0.05607   -0.00892   -0.00057   -0.01303
AFIX  43
H5    2    0.068139    0.559332    0.278542    11.00000   -1.20000
AFIX   0
C6    1    0.106826    0.874827    0.335467    11.00000    0.03522    0.03298 =
         0.04566   -0.00206   -0.00117   -0.00091
C7    1    0.295272    0.803464    0.417756    11.00000    0.02963    0.02734 =
         0.04568   -0.00266   -0.00011   -0.00338
C8    1    0.265752    0.672244    0.468594    11.00000    0.03843    0.03724 =
         0.05868    0.00276    0.00265   -0.01461
AFIX  43
H8    2    0.226903    0.537586    0.458952    11.00000   -1.20000
AFIX   0
C9    1    0.292316    0.734595    0.535022    11.00000    0.04544    0.05331 =
         0.05276    0.00809    0.01096   -0.01781
AFIX  43
H9    2    0.271566    0.638467    0.568162    11.00000   -1.20000
AFIX   0
C10   1    0.348524    0.935642    0.551658    11.00000    0.03819    0.04644 =
         0.04040    0.00168    0.00759   -0.00820
C11   1    0.379073    1.068881    0.499477    11.00000    0.02880    0.03259 =
         0.04004   -0.00069    0.00413   -0.00526
C12   1    0.354672    1.006243    0.433490    11.00000    0.02777    0.02985 =
         0.03868   -0.00132    0.00190   -0.00464
C13   1    0.403082    1.176288    0.398428    11.00000    0.03599    0.04057 =
         0.03754    0.00040    0.00401   -0.00942
AFIX  43
H13   2    0.400835    1.179656    0.352779    11.00000   -1.20000
AFIX   0
C14   1    0.363246    0.857797    0.667362    11.00000    0.08922    0.10921 =
         0.04740    0.00982    0.01519   -0.02992
AFIX  23
H14A  2    0.385823    0.681092    0.662965    11.00000   -1.20000
H14B  2    0.304092    0.842163    0.669087    11.00000   -1.20000
AFIX   0
C15   1    0.403847    0.986795    0.727698    11.00000    0.11762    0.14566 =
         0.04434   -0.00179    0.01179   -0.02449
AFIX 137
H15A  2    0.461004    1.020166    0.723222    11.00000   -1.50000
H15B  2    0.400463    0.872224    0.764802    11.00000   -1.50000
H15C  2    0.376511    1.151990    0.734359    11.00000   -1.50000
AFIX   0
C16   1   -0.128660    0.778474    0.406317    11.00000    0.06829    0.17147 =
         0.16531    0.00063    0.05753   -0.01205
AFIX 137
H16A  2   -0.123058    0.662397    0.443876    11.00000   -1.50000
H16B  2   -0.167077    0.702619    0.371837    11.00000   -1.50000
H16C  2   -0.148851    0.948393    0.418568    11.00000   -1.50000
HKLF    4
REM  zouihri_OA359_1_0m in P2(1)/c
REM R1 =  0.0527 for   5062 Fo > 4sig(Fo)  and  0.0714 for all   6745 data
REM    210 parameters refined using      0 restraints
END
WGHT      0.0798      0.3676
REM Highest difference peak  0.418,  deepest hole -0.250,  1-sigma level  0.052
Q1    1   0.3258  0.9080  0.4262  11.00000  0.05    0.42
Q2    1   0.3796  1.0881  0.4166  11.00000  0.05    0.42
Q3    1   0.3721  1.0106  0.4663  11.00000  0.05    0.40
Q4    1   0.1517  0.8901  0.3208  11.00000  0.05    0.38
Q5    1   0.0965  0.9355  0.3639  11.00000  0.05    0.37
Q6    1   0.0876  0.7745  0.3235  11.00000  0.05    0.36
Q7    1   0.3201  0.8440  0.5431  11.00000  0.05    0.36
Q8    1   0.4094  1.1546  0.5023  11.00000  0.05    0.35
Q9    1   0.2223  1.0678  0.3137  11.00000  0.05    0.35
Q10   1   0.1958  0.8392  0.2694  11.00000  0.05    0.34
Q11   1   0.3687  0.9966  0.5246  11.00000  0.05    0.33
Q12   1   0.4286  1.2439  0.4202  11.00000  0.05    0.32
Q13   1   0.2764  0.7293  0.4412  11.00000  0.05    0.29
Q14   1   0.2868  0.7636  0.3848  11.00000  0.05    0.28
Q15   1   0.2393  0.8205  0.3280  11.00000  0.05    0.27
Q16   1   0.3953  0.8332  0.7008  11.00000  0.05    0.27
Q17   1  -0.0239  0.9214  0.3863  11.00000  0.05    0.27
Q18   1   0.2799  0.7133  0.5015  11.00000  0.05    0.27
Q19   1   0.0125  0.6999  0.3213  11.00000  0.05    0.25
Q20   1   0.3586  1.1572  0.6180  11.00000  0.05    0.24
;
data_global
_journal_date_recd_electronic     2011-04-25
_journal_date_accepted     2011-05-02
_journal_name_full     'Acta Crystallographica, Section E'
_journal_year     2011
_journal_volume     67
_journal_issue      6
_journal_page_first     o1354
_journal_page_last     o1354
_journal_paper_category     QO
_journal_coeditor_code     DN2681
_publ_contact_author_name     'El Mostapha Rakib'
_publ_contact_author_address
;
Laboratoire de Chimie Organique et Analytique, Universit\'e Sultan Moulay
 Slimane, Facult\'e des Sciences et Techniques, B\'eni-Mellal, B.P. 523,
 Morocco.
;
_publ_contact_author_email     'elmostapha1@ymail.com'
_publ_contact_author_fax     '00 212 555 444'
_publ_contact_author_phone     '00 212 66 66 66'
_publ_section_title
;
<i>N</i>-(7-Ethoxy-1<i>H</i>-indazol-4-yl)-4-methylbenzenesulfonamide
;
loop_
    _publ_author_name
    _publ_author_footnote
    _publ_author_address
    'Abbassi, Najat' .
;
Laboratoire de Chimie Organique et Analytique
Universit\'e Sultan Moulay Slimane,
Facult\'e des Sciences et Techniques, B\'eni-Mellal, BP 523, Morocco
;
    'Rakib, El Mostapha' .
;
Laboratoire de Chimie Organique et Analytique
Universit\'e Sultan Moulay Slimane,
Facult\'e des Sciences et Techniques, B\'eni-Mellal, BP 523, Morocco
;
    'Zouihri, Hafid' .
;
Laboratoires de Diffraction des Rayons X,
Centre Nationale pour la Recherche Scientifique et Technique, Rabat, Morocco
;
