# Supplementary material for: N-(7-Eth­oxy-1H-indazol-4-yl)-4-methyl­benzene­sulfonamide
Source: Acta Crystallogr Sect E Struct Rep Online. 2011 May 7;67(Pt 6):o1354. doi: 10.1107/S1600536811016576 (PMC3120551; doi:10.1107/S1600536811016576)
Supplement: Supplementary file 2 [file e-67-o1354-Isup2.hkl]

# 
# h,k,l, Fc-squared, Fo-squared, sigma(Fo-squared) and status flag 
# 
data_I
_shelx_title ' zouihri_OA359_1_0m in P2(1)/c' 
_shelx_refln_list_code          4 
_shelx_F_calc_maximum      160.94 
_exptl_crystal_F_000       696.00 
_reflns_d_resolution_high  0.6350 
 
loop_ 
 _symmetry_equiv_pos_as_xyz 
 'x, y, z' 
 '-x, y+1/2, -z+1/2' 
 '-x, -y, -z' 
 'x, -y-1/2, z-1/2' 
 
_cell_length_a    16.2579 
_cell_length_b     5.0291 
_cell_length_c    20.4551 
_cell_angle_alpha  90.000 
_cell_angle_beta   97.269 
_cell_angle_gamma  90.000 
 
_shelx_F_squared_multiplier     1.000 
 
loop_ 
 _refln_index_h 
 _refln_index_k 
 _refln_index_l 
 _refln_F_squared_calc 
 _refln_F_squared_meas 
 _refln_F_squared_sigma 
 _refln_observed_status 
   3   0   0     5518.91     5969.51    141.51 o 
   4   0   0      206.77      243.74      6.53 o 
   5   0   0     9619.70     9682.43    226.46 o 
   6   0   0     1973.72     2076.46     49.31 o 
   8   0   0        4.84        1.38      1.08 o 
   9   0   0       20.22       21.67      0.73 o 
  10   0   0      697.47      729.44     10.18 o 
  11   0   0     1138.34     1235.38     16.34 o 
  12   0   0     3087.25     3246.72     51.96 o 
  13   0   0      554.07      560.11     15.22 o 
  14   0   0      292.73      296.93      8.58 o 
  15   0   0      123.25      113.19      1.89 o 
  16   0   0        0.50        1.30      0.74 o 
  17   0   0      107.07      109.82      2.91 o 
  18   0   0        1.59        0.87      0.82 o 
  19   0   0        2.96        1.43      0.90 o 
  20   0   0      213.71      214.16      3.75 o 
  21   0   0        2.43        2.95      1.63 o 
  22   0   0       28.86       31.98      1.72 o 
  23   0   0        1.10        1.25      1.25 o 
  24   0   0        0.64       -0.64      1.28 o 
  25   0   0        3.79        1.03      1.38 o 
   1   1   0     6244.16     6482.31     47.83 o 
   2   1   0      136.39      146.14      1.36 o 
   3   1   0    16166.02    16248.67    158.69 o 
   4   1   0     3934.20     4222.81     33.48 o 
   5   1   0      455.15      443.62      5.88 o 
   6   1   0        0.12        6.35      1.22 o 
   7   1   0       23.57       23.57      1.73 o 
   8   1   0       59.37       77.64      1.36 o 
   9   1   0     1409.46     1476.97     15.22 o 
  10   1   0     1769.00     1930.35     19.74 o 
  11   1   0      498.92      503.03      5.76 o 
  12   1   0      521.30      473.31      5.52 o 
  13   1   0      126.24      119.61      2.09 o 
  14   1   0      764.00      753.56      8.46 o 
  15   1   0       50.39       48.80      1.30 o 
  16   1   0        1.35        3.66      0.71 o 
  17   1   0       12.64       13.57      1.40 o 
  18   1   0       49.85       48.81      1.45 o 
  19   1   0       57.80       58.57      1.37 o 
  20   1   0       25.08       26.81      1.02 o 
  21   1   0       57.97       61.54      1.44 o 
  22   1   0       19.62       23.14      1.09 o 
  23   1   0       13.68       13.20      1.04 o 
  24   1   0        0.22        0.53      1.01 o 
  25   1   0        0.60       -1.15      1.15 o 
   0   2   0     1353.58     1611.04     15.98 o 
   1   2   0        0.94        6.24      1.27 o 
   2   2   0      823.82      888.75      7.64 o 
   3   2   0      799.82      850.72      6.17 o 
   4   2   0     3834.74     4312.60     31.31 o 
   5   2   0     1284.17     1331.52      9.93 o 
   6   2   0     1045.00     1213.94      8.70 o 
   7   2   0     2896.15     3270.35     27.38 o 
   8   2   0      707.72      803.02      7.12 o 
   9   2   0       94.48      111.51      1.61 o 
  10   2   0      143.39      135.35      1.97 o 
  11   2   0      153.91      161.73      2.02 o 
  12   2   0      134.46      114.59      2.34 o 
  13   2   0       22.66       26.34      1.05 o 
  14   2   0       21.00       19.83      0.96 o 
  15   2   0       25.72       28.03      1.15 o 
  16   2   0        1.53        1.33      0.83 o 
  17   2   0        9.92       11.49      1.06 o 
  18   2   0       56.87       57.60      1.74 o 
  19   2   0       15.96       15.77      1.26 o 
  20   2   0        3.76        4.07      0.95 o 
  21   2   0        0.10        2.49      0.90 o 
  22   2   0       13.04       14.23      1.27 o 
  23   2   0        1.65        3.37      1.18 o 
  24   2   0        1.22        1.14      1.36 o 
   1   3   0      196.62      152.97      1.50 o 
   2   3   0      464.13      504.92      4.14 o 
   3   3   0       18.98       34.08      1.07 o 
   4   3   0     1782.19     1863.07     14.80 o 
   5   3   0        1.05        0.01      0.44 o 
   6   3   0      441.67      441.22      3.59 o 
   7   3   0      224.43      227.50      2.24 o 
   8   3   0     1146.46     1099.93      8.12 o 
   9   3   0      200.93      221.13      2.45 o 
  10   3   0      605.05      594.42      5.72 o 
  11   3   0       19.68       26.60      1.11 o 
  12   3   0       50.12       43.26      1.27 o 
  13   3   0       80.12       80.03      1.61 o 
  14   3   0      225.57      223.08      3.75 o 
  15   3   0        3.65        1.69      0.77 o 
  16   3   0       32.32       35.30      1.27 o 
  17   3   0        4.22        2.65      0.91 o 
  18   3   0       21.61       25.36      1.27 o 
  19   3   0       44.83       43.41      2.48 o 
  20   3   0        7.73        9.63      1.20 o 
  21   3   0       54.82       53.45      3.05 o 
  22   3   0        2.83        2.71      1.39 o 
  23   3   0        0.45       -1.40      1.40 o 
   0   4   0       14.35       14.88      1.10 o 
   1   4   0      206.75      218.54      2.19 o 
   2   4   0        3.46        1.66      0.67 o 
   3   4   0      315.43      321.61      3.10 o 
   4   4   0        4.63        3.47      0.79 o 
   5   4   0       86.59       80.90      2.79 o 
   6   4   0        0.88        1.53      0.73 o 
   7   4   0      171.97      161.58      2.68 o 
   8   4   0       26.69       24.30      1.37 o 
   9   4   0       89.77       78.51      1.44 o 
  10   4   0       78.58       71.36      2.18 o 
  11   4   0       29.82       30.68      1.45 o 
  12   4   0       21.95       23.21      1.38 o 
  13   4   0       13.75       17.99      1.33 o 
  14   4   0        9.39       12.75      1.35 o 
  15   4   0       24.62       24.16      1.52 o 
  16   4   0        0.07        1.44      1.17 o 
  17   4   0        9.87        8.67      1.32 o 
  18   4   0        0.73       -0.54      1.19 o 
  19   4   0       22.94       29.00      1.71 o 
  20   4   0        3.43        3.62      1.37 o 
  21   4   0        2.68        4.86      1.46 o 
   1   5   0       48.53       41.27      1.41 o 
   2   5   0        0.01       -1.11      1.11 o 
   3   5   0      217.98      200.97      3.06 o 
   4   5   0       62.66       55.11      1.73 o 
   5   5   0       21.52       16.37      1.17 o 
   6   5   0        9.51        5.96      1.23 o 
   7   5   0       58.67       50.43      2.33 o 
   8   5   0        2.37        0.51      0.89 o 
   9   5   0        7.94        8.86      1.38 o 
  10   5   0       25.19       22.60      1.08 o 
  11   5   0       10.73       11.41      1.44 o 
  12   5   0        1.43        4.28      1.58 o 
  13   5   0        0.35        1.59      1.31 o 
  14   5   0       28.83       29.49      2.63 o 
  15   5   0       21.05       26.82      1.86 o 
  16   5   0        7.88        7.53      1.59 o 
  17   5   0        1.30        6.28      1.88 o 
  18   5   0       17.18       20.70      1.89 o 
  19   5   0       21.36       30.72      2.06 o 
   0   6   0        7.07       10.43      3.58 o 
   1   6   0        1.91        2.55      2.26 o 
   2   6   0       92.57       71.54      2.86 o 
   3   6   0       80.35       66.65      3.75 o 
   4   6   0        2.33       -1.00      1.36 o 
   5   6   0       38.12       35.17      1.75 o 
   6   6   0       12.35       13.55      1.37 o 
   7   6   0       25.90       27.69      1.73 o 
   8   6   0       42.51       40.31      2.33 o 
   9   6   0        4.78        5.45      1.55 o 
  10   6   0       69.34       63.85      1.95 o 
  11   6   0       18.46       19.83      2.58 o 
  12   6   0       33.03       34.48      3.07 o 
  13   6   0       21.63       18.13      3.62 o 
  14   6   0       16.94       13.88      2.77 o 
  15   6   0       15.06       12.57      3.57 o 
  16   6   0        7.42       11.09      2.76 o 
   1   7   0       59.29       59.27      7.28 o 
   2   7   0        7.95        8.94      2.08 o 
   3   7   0        2.15        3.86      1.80 o 
   4   7   0       23.65       23.43      2.48 o 
   5   7   0        2.13        1.40      2.02 o 
   6   7   0       26.93       22.91      2.44 o 
   7   7   0        6.54        3.90      2.06 o 
   8   7   0       25.76       26.09      2.66 o 
   9   7   0        4.00        2.43      2.08 o 
  10   7   0        1.45        3.03      1.48 o 
  11   7   0       22.66       22.88      3.14 o 
 -25   1   1        0.42       -1.19      1.19 o 
 -24   1   1       21.62       23.91      1.35 o 
 -23   1   1       12.31       14.97      1.11 o 
 -22   1   1       20.82       21.95      1.12 o 
 -21   1   1       27.46       26.42      1.11 o 
 -20   1   1        3.59        5.56      0.80 o 
 -19   1   1       65.84       68.21      1.38 o 
 -18   1   1        0.14        0.69      0.58 o 
 -17   1   1       10.28       14.04      0.95 o 
 -16   1   1      137.93      136.40      2.13 o 
 -15   1   1      131.46      145.02      2.17 o 
 -14   1   1      209.12      203.85      2.64 o 
 -13   1   1        2.79        6.00      0.70 o 
 -12   1   1      589.22      612.91      5.65 o 
 -11   1   1      256.16      240.42      3.51 o 
 -10   1   1        4.41        8.84      0.96 o 
  -9   1   1     1125.70     1222.68     12.72 o 
  -8   1   1     3446.80     3747.83     37.54 o 
  -7   1   1     3935.82     4127.54     41.20 o 
  -6   1   1        2.32        2.32      0.44 o 
  -5   1   1      776.38      775.48      6.67 o 
  -4   1   1     1908.38     2183.15     17.11 o 
  -3   1   1    10978.08    11375.91     79.25 o 
  -2   1   1     7694.01     7979.36     58.50 o 
  -1   1   1     2282.01     2459.66     17.08 o 
   0   1   1    14518.93    14747.67    189.31 o 
   1   1   1      830.15      958.60      6.74 o 
   2   1   1     7222.86     7184.33     59.14 o 
   3   1   1       48.86      105.88      1.34 o 
   4   1   1     9693.98    10224.34     93.51 o 
   5   1   1     2482.24     2632.40     26.42 o 
   6   1   1     1496.41     1624.01     16.50 o 
   7   1   1      711.64      846.42      8.88 o 
   8   1   1       26.52       16.78      0.70 o 
   9   1   1      835.91      914.21      9.67 o 
  10   1   1      920.98      924.89      9.83 o 
  11   1   1     1353.61     1387.70     14.44 o 
  12   1   1       45.23       41.12      1.44 o 
  13   1   1        6.66        8.80      2.24 o 
  14   1   1        0.06        1.54      1.07 o 
  15   1   1       69.29       70.70      1.70 o 
  16   1   1       68.91       63.76      1.90 o 
  17   1   1       45.94       43.97      1.28 o 
  18   1   1       53.88       56.72      1.51 o 
  19   1   1       45.82       52.82      1.55 o 
  20   1   1       58.61       58.55      1.70 o 
  21   1   1       70.70       70.73      1.46 o 
  22   1   1        1.39        0.99      0.80 o 
  23   1   1        3.59        2.64      0.95 o 
  24   1   1        7.04        7.20      1.09 o 
  25   1   1        0.93        0.42      1.13 o 
 -24   2   1        3.62        2.85      1.45 o 
 -23   2   1       23.94       22.25      1.68 o 
 -22   2   1       34.58       37.77      1.50 o 
 -21   2   1       78.59       80.89      1.91 o 
 -20   2   1       91.03       88.86      1.79 o 
 -19   2   1        1.87        1.86      0.73 o 
 -18   2   1        1.22        2.36      0.67 o 
 -17   2   1       93.52       92.30      1.68 o 
 -16   2   1       27.57       29.96      1.25 o 
 -15   2   1      170.19      155.55      2.44 o 
 -14   2   1       15.80       20.03      1.00 o 
 -13   2   1      397.27      387.04      4.43 o 
 -12   2   1       72.71       78.62      1.62 o 
 -11   2   1      269.11      255.89      3.39 o 
 -10   2   1     1581.30     1557.65     14.46 o 
  -9   2   1       32.76       38.67      1.06 o 
  -8   2   1     2373.70     2512.63     19.74 o 
  -7   2   1      198.80      200.10      2.50 o 
  -6   2   1        2.85        3.40      0.42 o 
  -5   2   1       30.49       24.69      0.77 o 
  -4   2   1      375.35      435.65      3.63 o 
  -3   2   1     2560.59     2790.82     20.41 o 
  -2   2   1      894.20      981.77      7.41 o 
   0   2   1       71.60      104.53      1.01 o 
   1   2   1      238.17      309.46      2.44 o 
   2   2   1     1055.04     1122.79      8.92 o 
   3   2   1     3045.38     3136.48     21.71 o 
   4   2   1      194.05      154.27      1.63 o 
   5   2   1      348.03      286.54      2.41 o 
   6   2   1      853.22      991.70      7.58 o 
   7   2   1     1764.99     1722.15     14.60 o 
   8   2   1       18.09       23.83      0.95 o 
   9   2   1      425.36      491.18      4.95 o 
  10   2   1      274.12      269.32      2.84 o 
  11   2   1       35.47       38.47      1.16 o 
  12   2   1     1445.77     1367.38     15.70 o 
  13   2   1       71.48       84.36      1.98 o 
  14   2   1        1.45        1.78      0.87 o 
  15   2   1       24.12       25.92      1.08 o 
  16   2   1       22.46       19.30      1.10 o 
  17   2   1      119.01      117.84      2.20 o 
  18   2   1       63.42       60.13      1.73 o 
  19   2   1      100.10       90.62      2.12 o 
  20   2   1       81.01       88.01      2.84 o 
  21   2   1       18.96       20.48      1.99 o 
  22   2   1       38.73       38.60      1.51 o 
  23   2   1        1.23        1.94      1.10 o 
  24   2   1       32.97       37.65      2.06 o 
 -23   3   1        0.19       -1.64      1.64 o 
 -22   3   1        1.41        3.30      1.34 o 
 -21   3   1        0.29        1.33      1.23 o 
 -20   3   1        3.19        3.52      1.18 o 
 -19   3   1        1.93        0.47      1.07 o 
 -18   3   1        4.88        5.91      1.08 o 
 -17   3   1       42.19       43.26      2.74 o 
 -16   3   1       12.05       12.31      1.04 o 
 -15   3   1       32.97       33.00      1.26 o 
 -14   3   1       35.83       40.08      1.32 o 
 -13   3   1       12.60       17.95      0.98 o 
 -12   3   1        4.90        6.26      0.83 o 
 -11   3   1     1395.59     1378.30     13.15 o 
 -10   3   1        8.05       11.15      1.11 o 
  -9   3   1       87.03       97.03      1.69 o 
  -8   3   1        4.13        4.94      0.51 o 
  -7   3   1      120.31      128.86      1.48 o 
  -6   3   1      228.67      217.25      2.07 o 
  -5   3   1        0.69        0.23      0.60 o 
  -4   3   1      580.81      588.01      5.11 o 
  -3   3   1        1.67        4.09      0.59 o 
  -2   3   1      123.67      125.89      2.37 o 
  -1   3   1      107.02      112.42      1.24 o 
   0   3   1      801.61      766.10      5.47 o 
   1   3   1     1287.09     1371.21     15.59 o 
   2   3   1      141.84      169.26      1.77 o 
   3   3   1      739.05      883.76      6.90 o 
   4   3   1      644.66      651.05      5.59 o 
   5   3   1       35.35       45.21      1.05 o 
   6   3   1       54.10       35.43      1.58 o 
   7   3   1      143.40      136.27      1.58 o 
   8   3   1       59.06       62.34      1.02 o 
   9   3   1      168.96      159.06      2.14 o 
  10   3   1      613.48      582.67      5.60 o 
  11   3   1       14.18       19.64      1.29 o 
  12   3   1       31.12       27.68      0.98 o 
  13   3   1       72.27       76.46      1.51 o 
  14   3   1        3.63        4.24      0.90 o 
  15   3   1        0.26        1.11      0.69 o 
  16   3   1        8.88        9.05      1.27 o 
  17   3   1       30.58       26.09      1.89 o 
  18   3   1        5.82        5.42      1.24 o 
  19   3   1        0.02       -0.69      1.17 o 
  20   3   1        0.01        0.90      0.99 o 
  21   3   1       14.96       13.40      1.85 o 
  22   3   1        0.00        0.98      1.30 o 
  23   3   1       13.41       17.13      1.70 o 
 -21   4   1        0.70        0.88      1.43 o 
 -20   4   1       14.68       13.70      1.57 o 
 -19   4   1        1.15        0.71      1.36 o 
 -18   4   1        0.69        2.86      1.24 o 
 -17   4   1       67.76       63.11      2.44 o 
 -16   4   1        1.12        1.42      1.19 o 
 -15   4   1       82.54       86.61      2.32 o 
 -14   4   1      158.88      155.89      2.98 o 
 -13   4   1        1.74        6.62      1.17 o 
 -12   4   1       62.10       67.31      2.04 o 
 -11   4   1       73.16       63.36      1.97 o 
 -10   4   1      167.60      155.76      2.14 o 
  -9   4   1        1.10        0.15      0.77 o 
  -8   4   1        0.25       -0.58      0.67 o 
  -7   4   1      241.83      217.58      2.55 o 
  -6   4   1       20.33       17.22      0.88 o 
  -5   4   1      610.58      553.79      5.45 o 
  -4   4   1       72.11       65.79      1.45 o 
  -3   4   1      613.59      585.83      4.98 o 
  -2   4   1       51.85       43.07      0.94 o 
  -1   4   1      174.61      168.94      2.15 o 
   0   4   1      388.91      344.13      3.45 o 
   1   4   1       29.12       28.76      1.40 o 
   2   4   1      652.92      615.70      5.52 o 
   3   4   1       38.00       31.22      0.95 o 
   4   4   1      133.85      119.12      1.81 o 
   5   4   1      352.75      336.76      3.46 o 
   6   4   1      251.57      198.86      2.38 o 
   7   4   1      173.67      157.70      2.19 o 
   8   4   1        0.13       -0.13      1.08 o 
   9   4   1       15.29       19.36      3.13 o 
  10   4   1        2.40        5.26      1.03 o 
  11   4   1        8.80        8.78      1.11 o 
  12   4   1       80.19       68.77      1.97 o 
  13   4   1       64.86       64.95      2.79 o 
  14   4   1      293.33      276.06      4.13 o 
  15   4   1       10.23       14.07      1.69 o 
  16   4   1        9.49        7.90      1.24 o 
  17   4   1        8.43       12.00      1.36 o 
  18   4   1        0.26       -0.31      1.25 o 
  19   4   1       55.95       59.33      2.15 o 
  20   4   1        5.86        7.50      1.41 o 
  21   4   1        3.63        4.38      1.37 o 
 -19   5   1       28.39       36.88      3.96 o 
 -18   5   1       35.42       38.13      2.55 o 
 -17   5   1       30.19       33.86      2.71 o 
 -16   5   1       16.62       21.15      1.83 o 
 -15   5   1       32.47       31.86      3.16 o 
 -14   5   1       34.89       39.87      2.00 o 
 -13   5   1        0.28        1.36      1.33 o 
 -12   5   1       53.11       58.48      2.26 o 
 -11   5   1       14.66       11.41      1.18 o 
 -10   5   1        0.11       -0.86      0.86 o 
  -9   5   1       54.56       53.43      1.75 o 
  -8   5   1        0.07       -0.97      0.97 o 
  -7   5   1       26.21       22.08      1.26 o 
  -6   5   1       80.33       71.43      1.70 o 
  -5   5   1        6.92        7.19      1.50 o 
  -4   5   1      111.06      105.07      2.67 o 
  -3   5   1       61.60       63.35      2.71 o 
  -2   5   1      151.07      140.05      2.75 o 
  -1   5   1       45.37       43.79      1.49 o 
   0   5   1        8.58        4.68      0.97 o 
   1   5   1       39.46       38.89      2.32 o 
   2   5   1       41.00       34.33      1.76 o 
   3   5   1      101.19       78.71      2.18 o 
   4   5   1       10.71       10.80      1.12 o 
   5   5   1       21.30       15.64      1.11 o 
   6   5   1       12.03       11.09      0.96 o 
   7   5   1        4.66        3.73      1.02 o 
   8   5   1       45.59       42.92      2.20 o 
   9   5   1       11.83       10.27      1.61 o 
  10   5   1        6.16        1.61      1.11 o 
  11   5   1      128.25      130.10      2.93 o 
  12   5   1        8.21        7.94      1.43 o 
  13   5   1       70.94       63.97      2.31 o 
  14   5   1       89.45       81.75      3.15 o 
  15   5   1        0.64        1.95      1.94 o 
  16   5   1      101.10      103.96      2.92 o 
  17   5   1       30.34       27.82      2.09 o 
  18   5   1       50.18       55.98      2.44 o 
  19   5   1        8.86        8.65      1.68 o 
 -16   6   1        0.31        2.81      2.52 o 
 -15   6   1        2.09        0.93      2.49 o 
 -14   6   1        0.41        2.19      2.39 o 
 -13   6   1        0.00        0.70      5.18 o 
 -12   6   1        0.39        2.83      2.33 o 
 -11   6   1        0.83        0.24      1.29 o 
 -10   6   1        0.42        0.99      1.24 o 
  -9   6   1       28.17       28.94      2.20 o 
  -8   6   1        0.97        1.27      1.49 o 
  -7   6   1       65.40       51.74      1.94 o 
  -6   6   1        0.91       -0.19      1.14 o 
  -5   6   1        0.00       -1.07      1.07 o 
  -4   6   1        0.21       -1.57      1.57 o 
  -3   6   1        0.18       -1.58      1.58 o 
  -2   6   1        0.19        0.84      1.54 o 
  -1   6   1       44.96       36.82      3.81 o 
   0   6   1       31.33       23.22      1.66 o 
   1   6   1        2.24        4.83      3.31 o 
   2   6   1       18.72       14.73      3.48 o 
   3   6   1       12.70       11.40      1.91 o 
   4   6   1        0.02       -0.34      1.78 o 
   5   6   1        1.45        2.05      1.24 o 
   6   6   1       93.47       76.60      2.38 o 
   7   6   1        4.78        3.64      1.52 o 
   8   6   1       17.01       15.03      1.91 o 
   9   6   1        2.36        2.69      1.26 o 
  10   6   1        2.14       -1.08      1.08 o 
  11   6   1        7.33        3.37      2.00 o 
  12   6   1        0.02       -1.75      4.56 o 
  13   6   1        8.85        4.75      3.14 o 
  14   6   1        0.53        3.57      2.53 o 
  15   6   1        4.49        9.03      2.76 o 
  16   6   1       22.79       37.84      4.96 o 
 -11   7   1       12.55       15.84      2.83 o 
 -10   7   1        3.36        1.43      1.51 o 
  -9   7   1       24.13       23.96      2.59 o 
  -8   7   1        1.24       -1.05      1.90 o 
  -7   7   1       32.03       27.88      2.49 o 
  -6   7   1       19.68       22.48      2.38 o 
  -5   7   1        1.91       -0.15      2.00 o 
  -4   7   1       45.60       40.65      3.16 o 
  -3   7   1       12.78       11.54      2.97 o 
  -2   7   1       25.90       29.10      3.65 o 
  -1   7   1       20.72       21.38      3.50 o 
   0   7   1        4.25        6.05      2.95 o 
   1   7   1       19.36       27.72      3.53 o 
   2   7   1        1.28        1.55      1.65 o 
   3   7   1       20.07       20.13      2.25 o 
   4   7   1       32.89       32.89      2.57 o 
   5   7   1        6.51        7.54      3.48 o 
   6   7   1       39.49       38.72      2.71 o 
   7   7   1        3.71        1.87      2.04 o 
   8   7   1       18.11       15.96      2.75 o 
   9   7   1       54.24       57.36      4.09 o 
  10   7   1        5.50        4.55      1.82 o 
  11   7   1       17.15       17.93      3.03 o 
 -25   0   2       11.75       10.17      2.24 o 
 -24   0   2        9.07        9.69      1.55 o 
 -23   0   2       18.70       18.66      1.60 o 
 -22   0   2        7.28        4.85      1.27 o 
 -21   0   2       62.18       63.79      2.15 o 
 -20   0   2      110.80      113.64      3.30 o 
 -19   0   2        8.12        6.89      1.05 o 
 -18   0   2       68.31       65.77      1.85 o 
 -17   0   2      216.76      203.80      3.26 o 
 -16   0   2       51.80       49.44      1.47 o 
 -15   0   2      762.91      798.06      9.56 o 
 -14   0   2      182.75      176.19      2.71 o 
 -13   0   2      342.23      317.85      4.16 o 
 -12   0   2        1.85        2.34      0.75 o 
 -11   0   2      237.14      254.72      3.33 o 
 -10   0   2     1780.42     1814.52     20.46 o 
  -9   0   2     1731.10     1888.73     21.33 o 
  -8   0   2     3681.12     4222.73     47.41 o 
  -7   0   2     8185.92     8867.02     99.70 o 
  -6   0   2      519.07      608.47      7.07 o 
  -5   0   2    25900.10    23506.36    548.80 o 
  -4   0   2       11.46       15.09      0.56 o 
  -3   0   2    19898.98    18552.12    489.15 o 
  -2   0   2        2.73        4.31      0.23 o 
   0   0   2       17.45       16.89      0.62 o 
   1   0   2      670.21      636.71     57.27 o 
   2   0   2     7450.15     8123.72    191.91 o 
   3   0   2      501.71      607.82     14.89 o 
   4   0   2     3265.64     3543.66     82.74 o 
   5   0   2        1.13        3.25      0.79 o 
   6   0   2      565.69      590.47     15.10 o 
   7   0   2     3014.21     2976.12     70.25 o 
   8   0   2        3.34        1.38      1.22 o 
   9   0   2     2179.79     2479.28     59.30 o 
  10   0   2     1926.12     2072.82     50.16 o 
  11   0   2      839.80      867.48     22.67 o 
  12   0   2      308.75      281.23      9.38 o 
  13   0   2      118.23      101.90      3.04 o 
  14   0   2       61.18       53.49      2.08 o 
  15   0   2      112.88      109.02      3.32 o 
  16   0   2      113.21      121.56      5.68 o 
  17   0   2        0.57       -0.71      1.17 o 
  18   0   2       25.50       20.41      1.14 o 
  19   0   2      260.08      259.05      3.87 o 
  20   0   2       11.66       13.48      1.28 o 
  21   0   2       17.95       18.81      1.27 o 
  22   0   2        2.06        2.12      1.13 o 
  23   0   2       89.90       91.67      2.59 o 
  24   0   2       13.19       15.03      1.49 o 
  25   0   2        8.90        7.42      1.42 o 
 -25   1   2        1.87        1.87      1.15 o 
 -24   1   2       15.93       17.19      1.31 o 
 -23   1   2        0.15        1.22      0.96 o 
 -22   1   2       36.21       37.81      1.31 o 
 -21   1   2        3.49        3.04      0.86 o 
 -20   1   2        0.24        1.14      0.79 o 
 -19   1   2       93.06       86.49      1.55 o 
 -18   1   2       64.22       61.17      1.27 o 
 -17   1   2       95.27       86.88      1.44 o 
 -16   1   2       61.53       62.95      1.15 o 
 -15   1   2      323.05      312.28      3.35 o 
 -14   1   2      130.97      124.62      1.98 o 
 -13   1   2       86.69       87.10      1.70 o 
 -12   1   2     1054.12     1002.09     10.56 o 
 -11   1   2       11.86        9.56      0.80 o 
 -10   1   2        2.11        2.52      1.10 o 
  -9   1   2        1.06        0.58      0.39 o 
  -8   1   2      334.04      355.22      3.37 o 
  -7   1   2       55.56       39.45      0.75 o 
  -6   1   2      277.61      286.20      2.74 o 
  -5   1   2     1557.38     1731.55     11.70 o 
  -4   1   2    11159.50    11328.40     79.13 o 
  -3   1   2     4767.76     5059.08     36.96 o 
  -2   1   2      718.23      721.34      4.70 o 
  -1   1   2     3159.63     3546.05     25.89 o 
   0   1   2     2197.49     2312.93     16.05 o 
   1   1   2    13906.21    13922.31    107.64 o 
   2   1   2       42.66       49.46      0.79 o 
   3   1   2     6714.48     7905.98     66.54 o 
   4   1   2     2095.41     2388.34     21.75 o 
   5   1   2      749.76      969.42     10.01 o 
   6   1   2      670.54      792.73      8.30 o 
   7   1   2     1474.12     1602.54     16.33 o 
   8   1   2      529.49      497.89      5.49 o 
   9   1   2     1325.08     1338.41     13.83 o 
  10   1   2        2.42        4.50      1.21 o 
  11   1   2       73.12       83.46      3.65 o 
  12   1   2        0.83        1.00      0.61 o 
  13   1   2     1237.02     1194.70     12.69 o 
  14   1   2      105.43       97.58      2.49 o 
  15   1   2       98.01       94.16      1.93 o 
  16   1   2      193.48      177.14      2.83 o 
  17   1   2       14.31       14.40      1.11 o 
  18   1   2       93.09       83.96      1.74 o 
  19   1   2       32.38       33.33      1.29 o 
  20   1   2        0.21        1.76      0.92 o 
  21   1   2       42.56       44.18      2.26 o 
  22   1   2        2.37        2.55      0.82 o 
  23   1   2        0.01       -0.86      0.86 o 
  24   1   2        7.50        8.71      1.07 o 
 -24   2   2        0.07        0.05      1.52 o 
 -23   2   2        4.27        5.30      1.35 o 
 -22   2   2       10.58        9.44      1.20 o 
 -21   2   2        0.50        1.31      1.01 o 
 -20   2   2       11.34       13.47      1.11 o 
 -19   2   2       41.34       44.30      1.45 o 
 -18   2   2        8.58       11.76      0.85 o 
 -17   2   2       16.10       18.27      0.88 o 
 -16   2   2        5.96        5.54      0.64 o 
 -15   2   2       45.13       45.35      1.07 o 
 -14   2   2        0.05        0.70      0.50 o 
 -13   2   2        5.13        7.15      0.88 o 
 -12   2   2       24.08       25.84      0.87 o 
 -11   2   2        4.16        6.60      0.65 o 
 -10   2   2      362.23      391.41      3.81 o 
  -9   2   2        5.69        5.57      0.49 o 
  -8   2   2     1529.47     1660.43     13.22 o 
  -7   2   2     3740.74     4027.03     27.99 o 
  -6   2   2      128.72      109.32      1.18 o 
  -5   2   2      996.67     1126.24      8.99 o 
  -4   2   2      443.63      522.08      3.94 o 
  -3   2   2       87.28       67.70      0.94 o 
  -2   2   2     3692.16     3696.49     26.92 o 
  -1   2   2     1858.97     2067.17     14.41 o 
   0   2   2       36.49       15.84      0.45 o 
   1   2   2       41.69       22.33      1.04 o 
   2   2   2     1429.23     1626.29     12.76 o 
   3   2   2     1077.87     1277.39      9.05 o 
   4   2   2       49.36       62.39      0.83 o 
   5   2   2       39.02       52.45      1.21 o 
   6   2   2      900.92     1068.70      8.13 o 
   7   2   2      252.42      280.93      2.81 o 
   8   2   2       75.75       81.00      1.38 o 
   9   2   2       96.61       91.79      1.81 o 
  10   2   2        5.65        4.92      1.40 o 
  11   2   2        5.72        8.99      1.36 o 
  12   2   2      218.20      206.08      3.22 o 
  13   2   2        0.39       -0.81      0.81 o 
  14   2   2       18.70       17.62      1.17 o 
  15   2   2        3.17       -0.71      1.35 o 
  16   2   2        7.70        9.16      1.33 o 
  17   2   2      149.93      152.78      3.06 o 
  18   2   2        1.85        3.60      1.20 o 
  19   2   2       18.40       20.11      1.59 o 
  20   2   2       22.03       24.76      1.73 o 
  21   2   2        5.99        4.59      1.74 o 
  22   2   2       14.04       13.65      2.02 o 
  23   2   2        1.50        3.41      1.42 o 
  24   2   2       15.63       16.35      1.86 o 
 -23   3   2        1.77        0.58      1.40 o 
 -22   3   2       52.37       57.80      2.18 o 
 -21   3   2        9.27       11.49      1.40 o 
 -20   3   2        2.27        1.37      1.18 o 
 -19   3   2       60.87       58.76      2.16 o 
 -18   3   2       15.94       13.98      1.25 o 
 -17   3   2       50.92       50.86      1.71 o 
 -16   3   2        5.80        6.26      1.02 o 
 -15   3   2       12.82       14.14      1.08 o 
 -14   3   2        3.26        3.74      0.86 o 
 -13   3   2       79.15       68.51      1.60 o 
 -12   3   2       65.21       63.30      1.60 o 
 -11   3   2      615.63      647.24      6.73 o 
 -10   3   2      578.99      573.52      5.21 o 
  -9   3   2      686.27      706.08      5.46 o 
  -8   3   2        0.75       -0.43      0.43 o 
  -7   3   2      158.78      140.58      1.57 o 
  -6   3   2      242.48      215.38      2.07 o 
  -5   3   2     1045.72     1057.83      8.70 o 
  -4   3   2       44.30       27.42      1.46 o 
  -3   3   2       53.51       67.47      1.09 o 
  -2   3   2      370.42      347.11      4.06 o 
  -1   3   2      410.56      447.92      3.42 o 
   0   3   2       62.63       55.91      0.95 o 
   1   3   2      820.95      870.55      6.44 o 
   2   3   2        0.11        1.63      0.39 o 
   3   3   2     1719.30     1801.09     14.33 o 
   4   3   2       10.19       17.06      0.64 o 
   5   3   2      489.25      459.85      3.53 o 
   6   3   2      615.03      643.15      5.20 o 
   7   3   2      454.10      414.32      3.37 o 
   8   3   2      200.42      193.70      2.00 o 
   9   3   2        5.92       -0.71      1.53 o 
  10   3   2      252.72      223.68      3.33 o 
  11   3   2      447.38      428.83      4.31 o 
  12   3   2      260.84      230.32      2.67 o 
  13   3   2       62.54       69.48      1.61 o 
  14   3   2        5.94       12.45      2.22 o 
  15   3   2       27.92       30.40      2.31 o 
  16   3   2       43.56       43.78      1.93 o 
  17   3   2        3.60        2.64      1.32 o 
  18   3   2       50.29       40.97      1.63 o 
  19   3   2        0.03       -0.70      1.02 o 
  20   3   2       25.89       23.08      1.35 o 
  21   3   2       16.84       18.78      1.41 o 
  22   3   2        0.37        0.11      1.24 o 
  23   3   2       95.19       95.07      4.95 o 
 -22   4   2        5.90        4.63      1.58 o 
 -21   4   2        9.45       13.55      1.68 o 
 -20   4   2       13.05       13.15      1.63 o 
 -19   4   2        0.00       -1.03      1.30 o 
 -18   4   2       20.13       20.04      1.59 o 
 -17   4   2        4.21        5.91      1.30 o 
 -16   4   2        3.86        6.78      1.62 o 
 -15   4   2       60.95       58.06      2.46 o 
 -14   4   2        7.81        6.21      1.24 o 
 -13   4   2       38.84       33.74      1.59 o 
 -12   4   2      109.78      113.06      2.96 o 
 -11   4   2       93.19       90.41      2.27 o 
 -10   4   2       88.23       84.97      1.59 o 
  -9   4   2        2.81        1.92      0.69 o 
  -8   4   2      125.07      112.67      1.86 o 
  -7   4   2       79.40       67.27      1.63 o 
  -6   4   2       40.82       37.24      1.19 o 
  -5   4   2       34.10       30.70      1.12 o 
  -4   4   2      232.19      204.89      2.60 o 
  -3   4   2       12.86       12.14      0.83 o 
  -2   4   2       21.14       19.71      0.76 o 
  -1   4   2       59.17       56.79      1.20 o 
   0   4   2      444.86      451.06      3.81 o 
   1   4   2        8.67        8.29      0.66 o 
   2   4   2      103.03      105.88      1.77 o 
   3   4   2       41.07       36.83      1.12 o 
   4   4   2      204.30      194.31      2.33 o 
   5   4   2       32.70       40.60      1.30 o 
   6   4   2        1.48        0.44      0.84 o 
   7   4   2       13.16       15.92      1.08 o 
   8   4   2        0.18       -1.27      1.27 o 
   9   4   2      500.92      440.30      4.47 o 
  10   4   2        1.59        1.66      0.95 o 
  11   4   2       38.49       30.60      1.40 o 
  12   4   2        1.43        2.62      1.48 o 
  13   4   2        0.70        2.35      1.11 o 
  14   4   2       70.64       77.18      3.35 o 
  15   4   2       15.89       18.32      1.33 o 
  16   4   2        0.33        1.73      1.10 o 
  17   4   2        4.34        4.46      1.20 o 
  18   4   2        1.75        0.42      1.95 o 
  19   4   2        0.05       -0.86      1.20 o 
  20   4   2       22.45       24.12      1.91 o 
  21   4   2        9.67        9.45      1.66 o 
 -19   5   2        2.42        6.28      2.06 o 
 -18   5   2       16.33       19.99      2.25 o 
 -17   5   2       27.25       29.94      2.39 o 
 -16   5   2        8.56       12.37      1.94 o 
 -15   5   2       15.61       13.32      2.15 o 
 -14   5   2        0.17        0.35      1.61 o 
 -13   5   2        2.01        2.78      1.58 o 
 -12   5   2       39.44       42.54      2.29 o 
 -11   5   2        7.05        9.16      1.19 o 
 -10   5   2        4.42        5.84      0.99 o 
  -9   5   2        0.30       -0.62      0.97 o 
  -8   5   2        1.63        2.92      1.07 o 
  -7   5   2       10.80        7.33      1.06 o 
  -6   5   2       61.08       48.61      1.76 o 
  -5   5   2       34.24       31.83      1.48 o 
  -4   5   2      136.22      118.55      2.48 o 
  -3   5   2        0.41       -1.00      1.00 o 
  -2   5   2       61.69       59.72      1.94 o 
  -1   5   2      301.87      268.42      3.74 o 
   0   5   2       10.75        5.73      0.95 o 
   1   5   2        1.27       -1.51      1.51 o 
   2   5   2       78.36       72.39      2.20 o 
   3   5   2      118.10      114.62      2.50 o 
   4   5   2       15.92       17.52      1.29 o 
   5   5   2      175.44      147.99      2.90 o 
   6   5   2       10.27        5.86      0.99 o 
   7   5   2        1.07       -0.41      0.78 o 
   8   5   2        0.74       -0.79      0.79 o 
   9   5   2        4.36        2.53      1.14 o 
  10   5   2        0.50       -0.47      1.17 o 
  11   5   2       11.74       11.41      1.46 o 
  12   5   2        0.86        2.77      1.35 o 
  13   5   2        2.88        4.06      1.98 o 
  14   5   2        0.02        5.05      1.62 o 
  15   5   2        5.11        5.76      1.72 o 
  16   5   2       45.28       52.09      2.93 o 
  17   5   2        0.00        0.24      1.47 o 
  18   5   2       25.79       29.40      1.98 o 
  19   5   2        7.90        7.20      2.18 o 
 -16   6   2       10.66        9.64      2.77 o 
 -15   6   2       37.26       37.37      3.23 o 
 -14   6   2        5.34        3.74      2.74 o 
 -13   6   2       41.64       41.49      4.29 o 
 -12   6   2        0.02        0.18      2.15 o 
 -11   6   2       82.38       74.26      2.11 o 
 -10   6   2       18.18       19.47      1.52 o 
  -9   6   2        9.41       11.96      2.01 o 
  -8   6   2       17.20       20.97      2.05 o 
  -7   6   2        0.09       -1.08      1.08 o 
  -6   6   2       46.69       44.30      1.79 o 
  -5   6   2       16.20       12.80      1.48 o 
  -4   6   2        0.17       -1.52      1.52 o 
  -3   6   2      139.15      110.43      4.33 o 
  -2   6   2        0.24       -1.42      1.42 o 
  -1   6   2       15.22       16.67      1.58 o 
   0   6   2       39.38       35.71      2.07 o 
   1   6   2        0.26       -0.67      2.61 o 
   2   6   2      226.96      203.69      4.74 o 
   3   6   2        0.41       -0.17      1.55 o 
   4   6   2       92.80       77.93      2.36 o 
   5   6   2       11.41       12.62      1.45 o 
   6   6   2        6.90        5.11      1.37 o 
   7   6   2       25.45       21.98      2.10 o 
   8   6   2        8.29        7.18      1.77 o 
   9   6   2       39.76       41.23      2.32 o 
  10   6   2       41.50       42.63      1.93 o 
  11   6   2        3.12        2.28      2.29 o 
  12   6   2       21.63       18.29      2.35 o 
  13   6   2       21.63       18.09      6.00 o 
  14   6   2       25.08       27.33      4.16 o 
  15   6   2       60.29       71.70      3.44 o 
  16   6   2       52.96       63.58      3.84 o 
 -11   7   2        0.12       -0.29      1.43 o 
 -10   7   2        0.32        3.31      2.32 o 
  -9   7   2       31.86       34.26      3.31 o 
  -8   7   2        7.62        7.26      2.07 o 
  -7   7   2        4.92        2.02      2.12 o 
  -6   7   2       13.78        7.96      5.50 o 
  -5   7   2        0.80        1.87      1.94 o 
  -4   7   2       11.09       12.16      2.10 o 
  -3   7   2        1.51        2.45      1.73 o 
  -2   7   2       21.33       18.77      3.22 o 
  -1   7   2       33.66       29.06      3.74 o 
   0   7   2       53.94       61.82      4.38 o 
   1   7   2       42.44       50.41      4.07 o 
   2   7   2        0.79        2.11      1.74 o 
   3   7   2       87.64       81.12      5.35 o 
   4   7   2        5.21        3.27      2.03 o 
   5   7   2       38.43       34.61      2.56 o 
   6   7   2        2.13        1.96      2.03 o 
   7   7   2       17.15       16.87      2.26 o 
   8   7   2        4.83        8.71      3.33 o 
   9   7   2        7.70       14.69      3.20 o 
  10   7   2       18.51       22.62      3.38 o 
  11   7   2        3.23        4.86      3.51 o 
 -25   1   3       12.40       14.59      1.36 o 
 -24   1   3        6.91        7.37      1.23 o 
 -23   1   3        0.38        1.02      1.06 o 
 -22   1   3       12.47       12.35      1.07 o 
 -21   1   3        6.30        4.03      0.90 o 
 -20   1   3       69.88       75.20      1.61 o 
 -19   1   3       30.29       32.84      1.16 o 
 -18   1   3       24.31       27.22      1.00 o 
 -17   1   3       50.81       59.81      1.26 o 
 -16   1   3      131.21      140.71      1.83 o 
 -15   1   3      291.71      287.64      2.92 o 
 -14   1   3      120.06      125.27      1.60 o 
 -13   1   3       49.66       52.96      1.19 o 
 -12   1   3      309.90      300.06      2.85 o 
 -11   1   3       60.61       64.96      0.96 o 
 -10   1   3      900.53      924.30      7.60 o 
  -9   1   3      259.23      269.98      2.49 o 
  -8   1   3       15.40        9.68      0.40 o 
  -7   1   3     1034.40     1055.10      8.01 o 
  -6   1   3     2008.58     2217.53     14.93 o 
  -5   1   3      681.73      643.98      4.68 o 
  -4   1   3     1813.10     2150.12     14.31 o 
  -3   1   3       99.42      116.81      0.99 o 
  -2   1   3     2446.11     2567.11     16.28 o 
  -1   1   3      453.62      469.61      3.61 o 
   0   1   3     5143.56     5316.82     39.14 o 
   1   1   3      733.86      866.50      7.32 o 
   2   1   3      680.28      720.17      5.19 o 
   3   1   3     7664.32     7922.95     66.96 o 
   4   1   3     1181.04     1246.08     20.70 o 
   5   1   3      228.32      219.46      2.62 o 
   6   1   3        1.88        2.68      1.05 o 
   7   1   3       12.19       12.53      1.12 o 
   8   1   3      865.32      962.97     10.08 o 
   9   1   3      396.92      426.64      6.53 o 
  10   1   3      676.14      731.09      8.60 o 
  11   1   3      147.79      143.83      3.49 o 
  12   1   3       37.16       32.22      1.38 o 
  13   1   3      401.30      405.72      4.91 o 
  14   1   3       15.84       20.89      1.35 o 
  15   1   3        0.14       -0.75      0.75 o 
  16   1   3       75.55       71.79      1.78 o 
  17   1   3       62.85       57.23      1.68 o 
  18   1   3      116.92      114.44      2.37 o 
  19   1   3       32.60       30.84      1.49 o 
  20   1   3       29.08       30.77      1.57 o 
  21   1   3        2.30        4.50      1.28 o 
  22   1   3        0.01        0.01      1.23 o 
  23   1   3       25.15       24.85      1.18 o 
  24   1   3        0.03       -0.52      1.08 o 
 -24   2   3       13.10       14.91      1.61 o 
 -23   2   3       29.62       38.24      1.99 o 
 -22   2   3        0.40        0.07      1.20 o 
 -21   2   3       14.98       16.98      1.26 o 
 -20   2   3       47.76       46.11      1.61 o 
 -19   2   3        0.19        1.65      1.04 o 
 -18   2   3      242.31      246.56      3.04 o 
 -17   2   3        0.29        0.73      0.70 o 
 -16   2   3       59.10       57.69      1.74 o 
 -15   2   3      282.55      262.93      3.18 o 
 -14   2   3        1.63        0.51      0.57 o 
 -13   2   3      275.61      266.84      2.92 o 
 -12   2   3      676.97      611.78      5.72 o 
 -11   2   3     1433.27     1497.12     12.91 o 
 -10   2   3      351.82      297.30      2.86 o 
  -9   2   3       47.56       50.02      1.11 o 
  -8   2   3       54.20       58.93      1.83 o 
  -7   2   3      405.24      482.16      3.75 o 
  -6   2   3      387.75      361.09      2.91 o 
  -5   2   3       44.29       33.05      1.25 o 
  -4   2   3      231.21      224.91      2.14 o 
  -3   2   3      887.20      796.31      5.79 o 
  -2   2   3      276.22      280.55      2.42 o 
  -1   2   3     1005.19      983.45      7.43 o 
   0   2   3      280.60      241.79      2.10 o 
   1   2   3      328.56      317.76      2.63 o 
   2   2   3     1415.96     1539.85      9.89 o 
   3   2   3        0.22       -0.48      0.48 o 
   4   2   3       12.90       12.07      0.43 o 
   5   2   3     2485.17     2864.40     21.01 o 
   6   2   3       49.41       29.40      1.55 o 
   7   2   3      344.44      311.03      3.04 o 
   8   2   3       45.60       39.85      1.23 o 
   9   2   3      149.85      144.67      2.34 o 
  10   2   3      460.82      484.32      5.80 o 
  11   2   3      618.68      588.37      9.37 o 
  12   2   3      184.75      173.53      2.86 o 
  13   2   3      154.57      145.30      2.79 o 
  14   2   3       57.60       48.86      1.70 o 
  15   2   3      197.92      173.52      3.10 o 
  16   2   3      248.18      243.14      3.92 o 
  17   2   3      141.72      145.49      2.99 o 
  18   2   3       17.74       15.44      1.50 o 
  19   2   3       30.11       37.18      1.81 o 
  20   2   3        4.06        1.27      1.31 o 
  21   2   3       58.14       60.22      2.72 o 
  22   2   3       21.12       20.91      2.19 o 
  23   2   3       20.96       23.97      2.31 o 
  24   2   3        0.94        1.21      2.06 o 
 -23   3   3        2.58        3.24      1.48 o 
 -22   3   3        4.24        4.93      1.48 o 
 -21   3   3        0.91        2.87      1.29 o 
 -20   3   3        0.34       -0.14      1.16 o 
 -19   3   3       11.19       11.46      1.31 o 
 -18   3   3       21.31       22.02      1.42 o 
 -17   3   3        1.40       -0.30      1.01 o 
 -16   3   3       51.76       50.23      1.70 o 
 -15   3   3       14.90       19.93      1.23 o 
 -14   3   3        6.49        8.69      1.32 o 
 -13   3   3        4.42        9.80      0.94 o 
 -12   3   3      283.78      273.79      3.46 o 
 -11   3   3       33.20       47.90      2.76 o 
 -10   3   3       16.67       23.34      1.12 o 
  -9   3   3       10.73       12.55      0.69 o 
  -8   3   3      472.53      471.75      3.71 o 
  -7   3   3      217.27      213.48      2.11 o 
  -6   3   3      230.61      237.65      3.01 o 
  -5   3   3      190.87      169.27      1.96 o 
  -4   3   3      107.73       86.87      1.21 o 
  -3   3   3       25.62       42.33      0.74 o 
  -2   3   3     1265.47     1358.03      9.32 o 
  -1   3   3      688.54      779.24      5.85 o 
   0   3   3      588.61      624.94      4.57 o 
   1   3   3       22.92       19.66      0.67 o 
   2   3   3        9.78       13.99      0.93 o 
   3   3   3      126.62      120.34      2.09 o 
   4   3   3      119.11      130.22      1.65 o 
   5   3   3      141.45      127.11      1.88 o 
   6   3   3       43.88       48.74      0.94 o 
   7   3   3       37.33       32.70      0.79 o 
   8   3   3      116.88       98.47      1.45 o 
   9   3   3      461.12      412.40      5.50 o 
  10   3   3        0.75       -0.74      0.74 o 
  11   3   3       50.91       43.57      1.59 o 
  12   3   3      147.32      123.18      2.41 o 
  13   3   3       11.39        8.61      2.08 o 
  14   3   3        0.14        1.90      1.24 o 
  15   3   3        5.13        9.40      1.53 o 
  16   3   3        6.20        7.03      1.70 o 
  17   3   3        2.84        2.86      1.30 o 
  18   3   3        0.02       -1.13      2.10 o 
  19   3   3        0.47        0.57      2.41 o 
  20   3   3       13.40       10.69      2.99 o 
  21   3   3       14.90       12.12      2.36 o 
  22   3   3        2.05        4.90      3.11 o 
  23   3   3       20.59       21.83      3.07 o 
 -22   4   3        1.50        1.86      1.57 o 
 -21   4   3        7.73        9.21      1.65 o 
 -20   4   3       18.43       20.60      2.18 o 
 -19   4   3        4.79        2.63      1.38 o 
 -18   4   3       29.85       32.49      1.78 o 
 -17   4   3        0.64        0.04      1.23 o 
 -16   4   3        4.19        9.02      1.35 o 
 -15   4   3       25.71       24.30      1.57 o 
 -14   4   3        0.59        1.65      1.14 o 
 -13   4   3       71.85       64.05      2.07 o 
 -12   4   3      171.27      161.10      3.02 o 
 -11   4   3      142.59      143.15      2.27 o 
 -10   4   3       13.75       15.12      0.90 o 
  -9   4   3        0.47        3.65      0.75 o 
  -8   4   3      387.56      356.61      3.88 o 
  -7   4   3        9.09        8.85      0.78 o 
  -6   4   3      721.55      676.73      6.48 o 
  -5   4   3       18.12       19.38      0.95 o 
  -4   4   3      282.96      286.97      3.28 o 
  -3   4   3       23.53       18.14      0.71 o 
  -2   4   3       18.55       20.67      0.80 o 
  -1   4   3      770.61      746.22      6.46 o 
   0   4   3      329.86      337.03      3.20 o 
   1   4   3      331.31      306.81      4.21 o 
   2   4   3       93.07       82.03      1.78 o 
   3   4   3       39.13       28.19      1.14 o 
   4   4   3      975.61      909.13      7.35 o 
   5   4   3      235.19      183.81      2.13 o 
   6   4   3      271.31      253.11      2.98 o 
   7   4   3      130.82      129.20      1.93 o 
   8   4   3       17.48       10.82      1.09 o 
   9   4   3      398.17      364.96      8.54 o 
  10   4   3       21.17       22.02      1.25 o 
  11   4   3      109.23       86.03      2.06 o 
  12   4   3       46.72       54.34      1.79 o 
  13   4   3      149.27      142.04      3.78 o 
  14   4   3      121.64      130.16      4.53 o 
  15   4   3        0.02        1.44      1.07 o 
  16   4   3       31.27       32.79      1.55 o 
  17   4   3        7.86        8.78      1.47 o 
  18   4   3       11.07       13.06      1.45 o 
  19   4   3        4.90        4.51      1.27 o 
  20   4   3       31.38       31.99      1.92 o 
  21   4   3        2.08        3.59      1.51 o 
 -19   5   3       43.34       49.02      2.85 o 
 -18   5   3       12.71       14.49      2.24 o 
 -17   5   3       21.10       30.50      2.39 o 
 -16   5   3        0.89        2.48      1.77 o 
 -15   5   3        0.17        0.21      1.84 o 
 -14   5   3        9.47        9.42      1.82 o 
 -13   5   3       34.87       39.73      2.28 o 
 -12   5   3       70.39       63.97      2.66 o 
 -11   5   3        5.15        4.87      0.94 o 
 -10   5   3       39.85       40.90      1.53 o 
  -9   5   3       91.04       84.67      2.16 o 
  -8   5   3       64.80       60.30      1.93 o 
  -7   5   3      124.65      113.86      2.49 o 
  -6   5   3        0.21        0.99      1.03 o 
  -5   5   3       70.80       69.72      2.00 o 
  -4   5   3        2.77        0.70      1.02 o 
  -3   5   3       87.07       76.20      2.08 o 
  -2   5   3       12.68       14.83      1.32 o 
  -1   5   3        1.23        3.61      1.03 o 
   0   5   3       24.73       21.12      1.19 o 
   1   5   3      340.53      303.77      7.06 o 
   2   5   3      124.23      115.00      4.03 o 
   3   5   3       96.67      102.32      2.36 o 
   4   5   3       27.35       21.50      1.25 o 
   5   5   3        7.78        4.97      1.01 o 
   6   5   3       98.42       91.10      2.19 o 
   7   5   3       25.41       28.98      1.13 o 
   8   5   3      111.40       89.52      1.70 o 
   9   5   3       14.03       11.75      1.33 o 
  10   5   3       88.87       81.33      2.39 o 
  11   5   3       74.71       77.00      2.41 o 
  12   5   3       25.08       24.34      1.71 o 
  13   5   3      221.22      220.20      4.75 o 
  14   5   3        0.73        3.46      1.45 o 
  15   5   3      143.73      147.78      3.46 o 
  16   5   3       20.52       25.80      1.88 o 
  17   5   3        2.80        5.90      1.52 o 
  18   5   3        0.01        1.28      1.46 o 
  19   5   3        3.56        5.35      1.54 o 
 -16   6   3        0.61        0.56      2.47 o 
 -15   6   3        0.03       -1.45      2.29 o 
 -14   6   3        0.00       -1.37      2.18 o 
 -13   6   3        5.38        4.93      2.40 o 
 -12   6   3        2.47        4.27      2.26 o 
 -11   6   3        0.43        0.46      1.18 o 
 -10   6   3       22.61       21.62      1.90 o 
  -9   6   3        3.51        0.81      1.60 o 
  -8   6   3       24.78       23.81      1.83 o 
  -7   6   3        0.67       -1.11      1.23 o 
  -6   6   3        2.27        0.93      1.12 o 
  -5   6   3        2.17        2.44      1.42 o 
  -4   6   3        7.57        6.69      1.98 o 
  -3   6   3        1.94        0.61      1.81 o 
  -2   6   3        7.07        4.98      1.65 o 
  -1   6   3       35.81       36.22      3.42 o 
   0   6   3        0.05        1.23      1.43 o 
   1   6   3       66.92       76.73      5.33 o 
   2   6   3       26.41       34.10      2.65 o 
   3   6   3        0.61        0.74      1.40 o 
   4   6   3        9.39        9.46      1.38 o 
   5   6   3       31.81       32.69      1.80 o 
   6   6   3        0.05       -1.33      1.33 o 
   7   6   3       16.00       15.16      2.67 o 
   8   6   3        3.42       -0.32      1.66 o 
   9   6   3        0.00       -1.21      1.25 o 
  10   6   3        1.40       -0.81      2.20 o 
  11   6   3       17.15       18.29      2.28 o 
  12   6   3       66.32       74.64      3.37 o 
  13   6   3       16.78       22.95      2.54 o 
  14   6   3        5.01        7.23      2.19 o 
  15   6   3       33.06       45.68      3.47 o 
  16   6   3        0.35        1.80      2.15 o 
 -11   7   3        3.66        1.63      1.36 o 
 -10   7   3        6.51        4.81      1.85 o 
  -9   7   3        5.95        5.66      1.69 o 
  -8   7   3        2.88        3.07      1.77 o 
  -7   7   3       22.93       22.53      2.73 o 
  -6   7   3       13.10       15.68      2.71 o 
  -5   7   3       54.96       47.51      3.58 o 
  -4   7   3       38.57       41.95      5.99 o 
  -3   7   3       14.79       12.72      3.17 o 
  -2   7   3       12.38       18.18      3.55 o 
  -1   7   3        2.19        8.38      3.18 o 
   0   7   3        3.86        8.69      3.11 o 
   1   7   3       37.45       41.19      3.81 o 
   2   7   3        1.41        6.51      1.87 o 
   3   7   3       30.15       33.14      2.58 o 
   4   7   3        0.02        2.63      2.05 o 
   5   7   3       12.23        9.45      2.12 o 
   6   7   3       61.16       60.55      3.26 o 
   7   7   3        8.49        9.72      2.79 o 
   8   7   3      107.76      106.66      4.44 o 
   9   7   3       18.09       20.79      1.76 o 
  10   7   3        6.56       10.70      2.85 o 
  11   7   3        5.03        5.23      2.67 o 
 -25   0   4        0.52       -0.04      1.76 o 
 -24   0   4        0.35       -0.70      1.50 o 
 -23   0   4       27.60       26.61      1.83 o 
 -22   0   4        0.08       -0.11      1.26 o 
 -21   0   4       88.59       82.92      2.44 o 
 -20   0   4        0.23       -1.00      1.08 o 
 -19   0   4        0.36        0.92      1.07 o 
 -18   0   4      200.80      197.72      3.42 o 
 -17   0   4      131.84      123.91      2.53 o 
 -16   0   4      177.64      201.23      4.73 o 
 -15   0   4        2.04       11.23      2.55 o 
 -14   0   4      355.37      326.20      4.47 o 
 -13   0   4      781.47      772.28      9.25 o 
 -12   0   4      108.94      126.90      2.14 o 
 -11   0   4      727.40      742.82      8.79 o 
 -10   0   4      191.08      219.08      3.02 o 
  -9   0   4      130.73      139.28      2.10 o 
  -8   0   4     6626.96     6775.93     74.91 o 
  -7   0   4      352.05      476.21      5.68 o 
  -6   0   4     1360.50     1282.35     14.44 o 
  -5   0   4     1733.07     1841.38     18.28 o 
  -4   0   4       74.84      122.37      1.88 o 
  -3   0   4    16173.17    16008.71    249.78 o 
  -2   0   4     4018.00     4273.73     81.00 o 
  -1   0   4      194.18      249.82      2.67 o 
   0   0   4     1515.09     1825.85     15.36 o 
   2   0   4    21604.88    23858.08    556.97 o 
   3   0   4        0.26        0.13      0.31 o 
   4   0   4     1335.63     1231.39     29.56 o 
   5   0   4      884.03      963.88     23.60 o 
   6   0   4      821.90      777.72     19.56 o 
   7   0   4        2.08        7.30      1.33 o 
   8   0   4       60.65       52.33      3.08 o 
   9   0   4     1569.02     1560.40     38.30 o 
  11   0   4      112.51      109.20      5.01 o 
  12   0   4        0.04        1.43      2.00 o 
  13   0   4      172.54      180.96      7.56 o 
  14   0   4      925.00      908.09     24.74 o 
  15   0   4        9.07       10.37      1.79 o 
  16   0   4       64.05       71.84      2.62 o 
  17   0   4       18.31       18.76      1.70 o 
  18   0   4      164.52      161.01      4.43 o 
  19   0   4        0.02       -0.70      0.70 o 
  20   0   4        0.05       -0.39      0.81 o 
  21   0   4        4.17        3.20      0.98 o 
  22   0   4      112.55      109.90      4.89 o 
  23   0   4       20.24       17.50      1.43 o 
  24   0   4        4.41        3.72      1.43 o 
 -25   1   4        0.17       -0.91      1.29 o 
 -24   1   4        1.05       -0.82      1.15 o 
 -23   1   4       21.01       24.48      1.46 o 
 -22   1   4        2.65        2.04      1.04 o 
 -21   1   4        2.67        1.93      0.91 o 
 -20   1   4       55.78       55.59      1.50 o 
 -19   1   4      117.74      115.78      1.88 o 
 -18   1   4       12.02       15.18      0.89 o 
 -17   1   4       44.70       45.72      1.22 o 
 -16   1   4       63.68       62.39      1.27 o 
 -15   1   4       95.28       87.76      1.40 o 
 -14   1   4      160.71      169.84      1.98 o 
 -13   1   4      309.27      307.25      3.00 o 
 -12   1   4        4.64        3.77      0.75 o 
 -11   1   4        0.61        1.53      0.40 o 
 -10   1   4        1.94        3.28      0.40 o 
  -9   1   4       49.52       52.74      0.85 o 
  -8   1   4     1180.82     1321.31      9.98 o 
  -7   1   4      112.74      142.57      1.42 o 
  -6   1   4     1631.02     1804.01     12.67 o 
  -5   1   4      113.57       95.51      0.95 o 
  -4   1   4      178.95      215.37      1.67 o 
  -3   1   4       61.85       77.23      0.87 o 
  -2   1   4       82.01       57.37      0.59 o 
  -1   1   4      308.14      400.66      3.34 o 
   0   1   4     1694.03     1690.41     12.39 o 
   1   1   4     1552.22     1717.28     13.69 o 
   2   1   4     7641.78     8067.63     59.64 o 
   3   1   4        0.46        2.52      0.98 o 
   4   1   4       39.62       35.42      0.82 o 
   5   1   4        0.98        0.43      0.30 o 
   6   1   4     1628.85     1850.43     18.77 o 
   7   1   4      274.77      296.81      3.77 o 
   8   1   4      249.18      230.66      2.85 o 
   9   1   4       50.06       43.48      1.66 o 
  10   1   4       97.95       77.97      1.57 o 
  11   1   4      615.27      633.48      7.00 o 
  12   1   4      290.03      267.21      3.45 o 
  13   1   4       53.17       37.79      1.91 o 
  14   1   4      230.83      221.73      3.14 o 
  15   1   4      187.51      159.22      2.61 o 
  16   1   4        0.01       -0.80      0.80 o 
  17   1   4       30.63       28.49      1.32 o 
  18   1   4       23.95       23.69      1.31 o 
  19   1   4       32.35       30.89      1.55 o 
  20   1   4       74.52       72.99      2.14 o 
  21   1   4        8.02        7.17      1.28 o 
  22   1   4        5.48        4.01      1.32 o 
  23   1   4       14.59       13.83      1.57 o 
  24   1   4        1.40       -0.10      0.89 o 
 -24   2   4        0.29       -1.42      1.42 o 
 -23   2   4       28.97       31.40      1.82 o 
 -22   2   4        5.37        4.21      1.31 o 
 -21   2   4        9.94        8.89      1.28 o 
 -20   2   4        1.27        1.83      1.03 o 
 -19   2   4       26.59       33.63      1.63 o 
 -18   2   4        3.02        6.89      1.07 o 
 -17   2   4       24.91       27.75      1.10 o 
 -16   2   4       18.40       20.18      0.94 o 
 -15   2   4        0.30        2.54      0.68 o 
 -14   2   4       95.12       86.71      1.52 o 
 -13   2   4        9.19       14.36      0.76 o 
 -12   2   4        2.25        4.16      0.63 o 
 -11   2   4       39.52       42.54      1.99 o 
 -10   2   4       78.31       71.13      1.20 o 
  -9   2   4      929.58      936.39      7.75 o 
  -8   2   4       32.73       46.24      0.96 o 
  -7   2   4      269.06      242.03      2.70 o 
  -6   2   4        1.10        0.39      0.38 o 
  -5   2   4      304.34      295.63      2.32 o 
  -4   2   4      885.36      994.90      7.57 o 
  -3   2   4       73.87      103.17      1.03 o 
  -2   2   4      261.56      306.08      2.36 o 
  -1   2   4        1.93        6.19      0.31 o 
   0   2   4      134.67      139.50      1.48 o 
   1   2   4        1.68        5.75      0.38 o 
   2   2   4        5.85        2.82      0.38 o 
   3   2   4      123.74      122.18      1.32 o 
   4   2   4      546.85      589.53      4.37 o 
   5   2   4        5.77        4.37      0.37 o 
   6   2   4       48.89       32.22      0.78 o 
   7   2   4      115.51      123.47      1.60 o 
   8   2   4      305.71      305.38      4.27 o 
   9   2   4        0.02        0.35      0.84 o 
  10   2   4       10.21       10.67      0.94 o 
  11   2   4      655.91      647.17      7.51 o 
  12   2   4       68.33       77.13      1.88 o 
  13   2   4        6.30        3.96      0.94 o 
  14   2   4        0.48       -1.32      1.32 o 
  15   2   4      103.51      101.59      2.38 o 
  16   2   4      305.91      294.54      4.42 o 
  17   2   4        0.64       -0.37      1.39 o 
  18   2   4       12.24       10.74      1.34 o 
  19   2   4       49.61       47.20      2.20 o 
  20   2   4        0.11       -0.16      1.31 o 
  21   2   4       35.45       35.02      2.01 o 
  22   2   4        0.09        0.70      1.69 o 
  23   2   4       15.95       15.70      2.18 o 
 -23   3   4        7.62        6.81      1.60 o 
 -22   3   4       17.82       20.36      1.81 o 
 -21   3   4        4.20        3.45      1.36 o 
 -20   3   4       54.36       54.00      2.07 o 
 -19   3   4        5.36        4.18      1.26 o 
 -18   3   4       16.38       19.33      1.45 o 
 -17   3   4       53.32       49.53      1.85 o 
 -16   3   4        4.75        5.19      1.06 o 
 -15   3   4        1.55        0.83      1.05 o 
 -14   3   4       57.36       64.76      2.09 o 
 -13   3   4       49.36       54.79      1.71 o 
 -12   3   4      361.67      366.77      4.33 o 
 -11   3   4      116.08      111.90      2.06 o 
 -10   3   4      282.61      270.98      2.65 o 
  -9   3   4      735.93      683.22      5.65 o 
  -8   3   4       92.29       88.48      1.34 o 
  -7   3   4      973.33      981.80      7.32 o 
  -6   3   4      282.25      285.93      2.87 o 
  -5   3   4      161.00      141.67      1.63 o 
  -4   3   4       16.56       15.55      0.60 o 
  -3   3   4      492.35      460.98      3.87 o 
  -2   3   4      226.34      254.49      2.18 o 
  -1   3   4      131.67      132.36      1.47 o 
   0   3   4     1479.75     1431.02     12.25 o 
   1   3   4      396.32      362.89      3.19 o 
   2   3   4      671.59      674.41      5.42 o 
   3   3   4      480.73      499.10      4.43 o 
   4   3   4        0.44        2.56      0.42 o 
   5   3   4     1679.33     1686.24     12.04 o 
   6   3   4        0.18       -0.05      0.39 o 
   7   3   4      496.96      451.97      3.61 o 
   8   3   4      234.53      200.96      2.36 o 
   9   3   4      320.51      250.81      3.75 o 
  10   3   4      443.53      430.55      4.31 o 
  11   3   4       61.83       44.56      1.64 o 
  12   3   4        3.55        3.15      0.95 o 
  13   3   4      188.52      178.64      3.04 o 
  14   3   4       42.96       43.62      1.79 o 
  15   3   4      204.60      200.95      4.38 o 
  16   3   4       23.44       24.95      1.70 o 
  17   3   4       18.68       18.73      1.62 o 
  18   3   4       39.48       38.73      3.60 o 
  19   3   4       13.64       11.41      5.53 o 
  20   3   4       76.88       82.56      4.83 o 
  21   3   4        0.41       -0.97      2.81 o 
  22   3   4       84.73       88.91      5.25 o 
 -22   4   4        4.73        6.34      1.80 o 
 -21   4   4       16.77       20.70      2.06 o 
 -20   4   4        1.99        2.99      1.50 o 
 -19   4   4       12.71       12.93      1.60 o 
 -18   4   4        5.80        6.27      1.43 o 
 -17   4   4        0.30       -0.77      1.25 o 
 -16   4   4        6.39        9.02      1.37 o 
 -15   4   4       36.05       35.88      1.76 o 
 -14   4   4       16.68       16.03      1.42 o 
 -13   4   4        1.45        4.29      1.21 o 
 -12   4   4        0.02        4.28      1.24 o 
 -11   4   4      100.11       86.46      1.60 o 
 -10   4   4       23.74       23.53      0.97 o 
  -9   4   4      207.01      196.66      2.47 o 
  -8   4   4       84.42       85.06      1.88 o 
  -7   4   4        6.07        7.61      0.80 o 
  -6   4   4      305.56      267.08      3.19 o 
  -5   4   4       39.04       37.81      1.22 o 
  -4   4   4       15.46       14.18      0.80 o 
  -3   4   4       55.84       41.20      0.98 o 
  -2   4   4       28.53       28.87      0.93 o 
  -1   4   4      178.69      195.96      2.50 o 
   0   4   4        4.61       12.39      0.77 o 
   1   4   4       59.16       57.31      1.35 o 
   2   4   4      423.97      401.43      6.36 o 
   3   4   4       28.21       30.58      1.50 o 
   4   4   4       79.87       87.28      1.51 o 
   5   4   4       35.07       28.36      0.91 o 
   6   4   4      224.49      189.37      2.16 o 
   7   4   4       50.91       52.87      2.69 o 
   8   4   4      678.58      587.33      6.05 o 
   9   4   4        1.56        2.35      1.22 o 
  10   4   4        8.39        6.80      1.02 o 
  11   4   4        4.65        3.68      1.42 o 
  12   4   4        7.51       10.47      1.32 o 
  13   4   4       26.69       28.22      1.94 o 
  14   4   4       29.21       32.11      1.51 o 
  15   4   4       13.53       14.43      1.24 o 
  16   4   4        0.37       -0.56      1.27 o 
  17   4   4       19.29       20.64      2.85 o 
  18   4   4        3.05        1.41      1.13 o 
  19   4   4       62.19       63.24      2.79 o 
  20   4   4       27.50       29.61      2.04 o 
  21   4   4       22.82       23.70      4.16 o 
 -19   5   4        7.40       10.32      3.71 o 
 -18   5   4       16.98       22.36      2.35 o 
 -17   5   4        1.86        2.74      1.86 o 
 -16   5   4        0.28       -1.72      1.72 o 
 -15   5   4        2.68        2.71      1.76 o 
 -14   5   4       17.92       17.08      2.02 o 
 -13   5   4       27.31       28.28      2.11 o 
 -12   5   4        0.04        2.75      1.55 o 
 -11   5   4        4.83       10.34      1.08 o 
 -10   5   4        3.98        6.39      1.05 o 
  -9   5   4        0.99        7.01      1.34 o 
  -8   5   4       80.05       76.21      2.41 o 
  -7   5   4       54.44       52.36      1.85 o 
  -6   5   4        1.92        2.56      1.22 o 
  -5   5   4       68.54       70.18      2.00 o 
  -4   5   4        3.20        2.84      1.18 o 
  -3   5   4        1.04        0.33      1.17 o 
  -2   5   4      696.52      623.76      6.62 o 
  -1   5   4        0.66        3.38      0.93 o 
   0   5   4       87.56       87.98      3.37 o 
   1   5   4       11.06       18.25      1.59 o 
   2   5   4       95.87       82.03      2.48 o 
   3   5   4        0.53       -0.06      1.01 o 
   4   5   4      108.20       86.60      2.03 o 
   5   5   4       15.59       11.59      1.16 o 
   6   5   4       18.74       25.14      2.52 o 
   7   5   4        7.67        8.85      0.97 o 
   8   5   4       68.27       51.51      1.39 o 
   9   5   4       25.81       21.79      0.95 o 
  10   5   4        9.59        8.84      1.20 o 
  11   5   4       33.92       42.50      1.98 o 
  12   5   4        6.47        9.62      1.53 o 
  13   5   4       23.73       26.37      2.18 o 
  14   5   4       31.42       37.90      1.96 o 
  15   5   4       34.52       35.53      2.00 o 
  16   5   4       31.35       29.35      1.93 o 
  17   5   4        0.04       -1.44      1.44 o 
  18   5   4        0.12       -1.09      1.48 o 
  19   5   4       11.12       11.39      2.98 o 
 -16   6   4       41.55       52.84      3.57 o 
 -15   6   4        1.56        2.97      2.47 o 
 -14   6   4       22.51       20.61      2.84 o 
 -13   6   4       12.45       18.34      2.68 o 
 -12   6   4       42.25       43.46      3.10 o 
 -11   6   4       33.26       32.72      1.96 o 
 -10   6   4        0.12       -1.46      1.46 o 
  -9   6   4       10.23        9.19      1.86 o 
  -8   6   4       22.33       22.52      1.80 o 
  -7   6   4       10.33        4.59      1.33 o 
  -6   6   4       21.38       22.74      1.47 o 
  -5   6   4       39.82       33.93      2.03 o 
  -4   6   4      125.96      122.91      3.61 o 
  -3   6   4       13.57       15.10      1.62 o 
  -2   6   4        1.57       -1.36      1.36 o 
  -1   6   4      155.23      137.01      3.39 o 
   0   6   4       54.00       55.54      2.59 o 
   1   6   4      384.75      358.08      6.91 o 
   2   6   4       32.82       29.97      2.23 o 
   3   6   4       36.57       35.65      3.63 o 
   4   6   4        1.86        6.18      1.37 o 
   5   6   4       50.43       48.38      2.51 o 
   6   6   4       14.47       15.60      2.97 o 
   7   6   4       43.20       40.76      2.58 o 
   8   6   4        3.70        3.49      1.81 o 
   9   6   4       37.15       33.40      1.67 o 
  10   6   4       38.03       37.55      3.20 o 
  11   6   4       60.21       61.29      3.74 o 
  12   6   4      186.85      193.68      9.08 o 
  13   6   4       57.89       68.59      4.02 o 
  14   6   4       37.60       38.86      2.84 o 
  15   6   4       37.94       39.73      2.98 o 
 -11   7   4        1.35        4.12      1.41 o 
 -10   7   4       21.85       20.53      2.19 o 
  -9   7   4        3.53        2.08      1.64 o 
  -8   7   4        0.73       -1.66      1.66 o 
  -7   7   4       15.61       16.97      2.06 o 
  -6   7   4        8.40        9.81      2.20 o 
  -5   7   4       19.53       19.57      2.65 o 
  -4   7   4       28.78       26.08      2.61 o 
  -3   7   4        0.90       -0.10      2.79 o 
  -2   7   4      114.70      103.45      6.97 o 
  -1   7   4       30.95       32.69      3.81 o 
   0   7   4       58.61       56.62      4.27 o 
   1   7   4        0.21        4.70      1.67 o 
   2   7   4       91.72       78.69      3.25 o 
   3   7   4       30.35       31.91      3.73 o 
   4   7   4       29.06       26.48      2.97 o 
   5   7   4        0.21        1.78      1.98 o 
   6   7   4        1.67        6.33      2.14 o 
   7   7   4        0.22        0.26      3.73 o 
   8   7   4        0.01        7.09      2.38 o 
   9   7   4        0.16        2.26      1.64 o 
  10   7   4       36.16       32.12      3.26 o 
  11   7   4        6.48       10.29      4.56 o 
 -25   1   5        0.97       -0.29      1.35 o 
 -24   1   5        6.87        5.49      1.97 o 
 -23   1   5       20.33       21.10      1.41 o 
 -22   1   5       34.38       39.53      1.58 o 
 -21   1   5       11.11       11.33      1.06 o 
 -20   1   5        9.92       13.66      1.04 o 
 -19   1   5       39.34       39.10      1.31 o 
 -18   1   5        1.24        2.83      0.80 o 
 -17   1   5      288.13      282.11      3.10 o 
 -16   1   5       72.65       71.13      1.37 o 
 -15   1   5      104.75      108.76      1.60 o 
 -14   1   5        0.20        2.96      0.94 o 
 -13   1   5        0.71        0.81      0.51 o 
 -12   1   5      238.14      255.19      2.60 o 
 -11   1   5       11.67       17.83      0.65 o 
 -10   1   5      849.74      878.37      7.31 o 
  -9   1   5      117.72      113.36      1.27 o 
  -8   1   5      686.91      695.82      5.48 o 
  -7   1   5     1028.53     1084.87      7.78 o 
  -6   1   5      135.86      204.40      1.74 o 
  -5   1   5     2551.69     2694.98     17.13 o 
  -4   1   5        2.08        1.98      0.19 o 
  -3   1   5     2020.61     2149.62     13.68 o 
  -2   1   5     1864.01     1854.11     12.30 o 
  -1   1   5      204.00      206.10      1.68 o 
   0   1   5      247.21      259.78      2.32 o 
   1   1   5     1292.82     1311.22      9.69 o 
   2   1   5     5135.19     5440.76     39.98 o 
   3   1   5     6102.20     6497.39     51.00 o 
   4   1   5      464.15      482.15      5.24 o 
   5   1   5       69.69       51.91      1.10 o 
   6   1   5      150.32      218.23      2.69 o 
   7   1   5      311.90      297.08      3.50 o 
   8   1   5       73.39       49.50      1.03 o 
   9   1   5      544.03      560.12      6.30 o 
  10   1   5       49.85       45.08      2.59 o 
  11   1   5        6.24        7.05      1.08 o 
  12   1   5      478.03      456.11      6.91 o 
  13   1   5      210.68      200.83      4.59 o 
  14   1   5        3.02        1.22      2.64 o 
  15   1   5       59.84       53.09      2.88 o 
  16   1   5        8.97        6.59      1.23 o 
  17   1   5       57.41       50.99      1.67 o 
  18   1   5        2.30        1.57      0.95 o 
  19   1   5       10.78        9.45      1.19 o 
  20   1   5        6.46        5.54      1.19 o 
  21   1   5        0.05       -1.13      1.13 o 
  22   1   5       32.22       29.02      1.75 o 
  23   1   5       12.85       14.00      1.59 o 
  24   1   5       13.01       12.09      1.21 o 
 -24   2   5        8.95       11.85      1.70 o 
 -23   2   5       11.99       14.03      1.61 o 
 -22   2   5        0.43       -0.02      1.26 o 
 -21   2   5       16.88       16.47      1.46 o 
 -20   2   5        5.31        2.68      1.19 o 
 -19   2   5      229.55      239.13      3.44 o 
 -18   2   5       63.84       59.92      1.74 o 
 -17   2   5        8.19        6.35      0.94 o 
 -16   2   5      172.75      173.55      2.41 o 
 -15   2   5       28.18       27.19      1.05 o 
 -14   2   5      211.88      190.02      2.43 o 
 -13   2   5      122.69      119.41      1.81 o 
 -12   2   5       62.76       56.88      1.28 o 
 -11   2   5      319.09      304.23      3.26 o 
 -10   2   5      108.04      103.05      1.50 o 
  -9   2   5      356.01      343.99      2.85 o 
  -8   2   5      469.11      445.64      3.55 o 
  -7   2   5      193.35      178.10      1.70 o 
  -6   2   5      709.26      686.08      4.93 o 
  -5   2   5        4.43       10.68      0.73 o 
  -4   2   5       28.52       19.37      0.45 o 
  -3   2   5      178.70      209.02      1.82 o 
  -2   2   5      532.52      613.28      4.37 o 
  -1   2   5      136.48      143.18      1.29 o 
   0   2   5      363.33      360.09      2.98 o 
   1   2   5      523.10      487.71      4.14 o 
   2   2   5      221.69      234.21      2.23 o 
   3   2   5      145.91      215.05      1.77 o 
   4   2   5     1639.84     1855.89     13.71 o 
   5   2   5      445.66      493.07      3.71 o 
   6   2   5      363.36      373.87      3.58 o 
   7   2   5        1.27        1.75      0.89 o 
   8   2   5        1.05        4.98      2.08 o 
   9   2   5      314.27      328.31      4.27 o 
  10   2   5      126.65      113.92      2.16 o 
  11   2   5      263.20      252.52      3.61 o 
  12   2   5      320.78      295.77      4.09 o 
  13   2   5      119.31      106.86      2.28 o 
  14   2   5      268.62      254.36      3.86 o 
  15   2   5       96.76       88.82      2.23 o 
  16   2   5       58.82       60.88      2.68 o 
  17   2   5       14.87       12.98      1.38 o 
  18   2   5       19.58       21.37      1.82 o 
  19   2   5        5.53        3.43      1.85 o 
  20   2   5       24.13       24.66      1.75 o 
  21   2   5       31.63       29.03      1.95 o 
  22   2   5        1.87        2.17      1.85 o 
  23   2   5        1.14        1.85      1.83 o 
 -23   3   5        3.08        1.89      1.58 o 
 -22   3   5        0.51        0.33      1.47 o 
 -21   3   5        4.81        6.25      1.46 o 
 -20   3   5        4.92        3.73      1.32 o 
 -19   3   5        4.33        5.72      1.27 o 
 -18   3   5        4.34        4.39      1.26 o 
 -17   3   5       24.31       27.85      1.52 o 
 -16   3   5        6.76        4.64      1.11 o 
 -15   3   5       16.07       19.74      1.29 o 
 -14   3   5       93.76       83.14      2.08 o 
 -13   3   5      129.55      128.86      2.50 o 
 -12   3   5       93.94      101.62      2.19 o 
 -11   3   5      116.97      107.76      2.30 o 
 -10   3   5       10.55       18.97      0.80 o 
  -9   3   5     1426.23     1351.97     10.56 o 
  -8   3   5       80.91       90.16      1.57 o 
  -7   3   5      729.16      685.82      6.99 o 
  -6   3   5        0.25        2.56      0.64 o 
  -5   3   5      145.68      152.85      1.72 o 
  -4   3   5       66.33       58.24      0.84 o 
  -3   3   5        8.21        3.38      0.40 o 
  -2   3   5      167.26      169.78      1.64 o 
  -1   3   5        5.87       13.24      0.57 o 
   0   3   5        1.47        1.39      0.34 o 
   1   3   5        1.57        6.06      0.55 o 
   2   3   5        0.09        0.62      0.49 o 
   3   3   5      199.70      201.64      2.82 o 
   4   3   5       18.32       21.28      0.66 o 
   5   3   5        1.27        2.99      0.51 o 
   6   3   5       52.10       56.83      1.15 o 
   7   3   5      101.26      105.71      1.39 o 
   8   3   5      459.22      433.21      4.95 o 
   9   3   5       25.43       20.62      1.42 o 
  10   3   5       50.85       50.36      2.20 o 
  11   3   5      110.94      109.81      2.26 o 
  12   3   5       36.45       31.59      1.42 o 
  13   3   5       26.51       26.85      1.59 o 
  14   3   5        2.72        6.40      1.18 o 
  15   3   5       15.64       18.71      3.03 o 
  16   3   5       13.99       16.97      1.45 o 
  17   3   5        0.60       -1.70      1.70 o 
  18   3   5        0.83       -0.75      3.19 o 
  19   3   5        0.16        1.13      2.51 o 
  20   3   5       33.07       35.25      3.75 o 
  21   3   5        0.85        4.13      3.01 o 
  22   3   5       13.02       17.25      3.60 o 
 -22   4   5        2.89        3.19      1.98 o 
 -21   4   5       21.58       22.29      2.29 o 
 -20   4   5        2.07        2.75      1.53 o 
 -19   4   5        3.48        2.12      1.44 o 
 -18   4   5        0.21       -1.31      1.31 o 
 -17   4   5        0.92       -0.62      1.27 o 
 -16   4   5       30.97       33.02      1.79 o 
 -15   4   5       25.83       29.93      1.70 o 
 -14   4   5       44.89       48.98      2.00 o 
 -13   4   5      107.00       95.73      2.44 o 
 -12   4   5      185.96      185.93      3.33 o 
 -11   4   5       40.94       46.64      1.32 o 
 -10   4   5        0.22        4.35      0.77 o 
  -9   4   5      339.25      341.18      3.63 o 
  -8   4   5      111.21      108.82      1.80 o 
  -7   4   5      317.82      300.11      3.49 o 
  -6   4   5        7.82       10.15      0.92 o 
  -5   4   5        9.44        7.30      0.78 o 
  -4   4   5       78.57       67.52      1.46 o 
  -3   4   5      597.17      553.70      4.72 o 
  -2   4   5      725.82      669.83      5.93 o 
  -1   4   5     1172.73     1114.68      9.93 o 
   0   4   5      550.67      521.69      4.53 o 
   1   4   5      379.53      356.21      3.63 o 
   2   4   5       95.59      106.22      2.06 o 
   3   4   5      603.98      593.05      6.30 o 
   4   4   5       34.43       35.54      1.15 o 
   5   4   5      273.74      276.76      3.00 o 
   6   4   5      251.62      231.70      2.46 o 
   7   4   5       56.83       60.54      1.26 o 
   8   4   5      555.97      472.53      7.98 o 
   9   4   5       52.69       56.85      1.76 o 
  10   4   5        3.99        4.31      1.00 o 
  11   4   5      123.79      135.57      2.58 o 
  12   4   5       16.85       16.25      1.22 o 
  13   4   5      137.03      122.93      4.16 o 
  14   4   5        4.07        5.97      1.11 o 
  15   4   5        5.64        7.19      1.13 o 
  16   4   5        1.84        1.02      1.06 o 
  17   4   5       14.88       13.58      2.46 o 
  18   4   5        2.79        1.21      1.20 o 
  19   4   5       79.48       75.78      3.26 o 
  20   4   5       21.35       21.27      1.92 o 
  21   4   5       12.50       11.77      1.63 o 
 -19   5   5        1.11        0.38      2.41 o 
 -18   5   5       10.37       13.67      2.72 o 
 -17   5   5        4.84        3.92      2.30 o 
 -16   5   5        2.02        1.89      2.16 o 
 -15   5   5       36.95       45.36      2.53 o 
 -14   5   5        2.90        6.44      1.77 o 
 -13   5   5      119.37      114.00      3.97 o 
 -12   5   5       18.83       19.06      1.37 o 
 -11   5   5       66.63       64.37      1.92 o 
 -10   5   5      112.78      103.54      2.42 o 
  -9   5   5       37.40       39.17      1.94 o 
  -8   5   5       56.52       55.97      1.95 o 
  -7   5   5       17.09       17.51      1.56 o 
  -6   5   5       25.61       29.14      1.45 o 
  -5   5   5       33.79       30.65      1.48 o 
  -4   5   5        7.10        5.57      1.45 o 
  -3   5   5        0.71        5.58      1.68 o 
  -2   5   5       66.21       75.11      2.96 o 
  -1   5   5      143.10      135.32      2.34 o 
   0   5   5      817.60      734.01      8.55 o 
   1   5   5       66.89       63.44      2.24 o 
   2   5   5       53.40       55.53      2.15 o 
   3   5   5        0.07       -0.75      1.03 o 
   4   5   5       54.48       53.38      1.71 o 
   5   5   5      315.50      286.11      4.25 o 
   6   5   5        2.74        2.81      0.95 o 
   7   5   5       84.07       72.64      1.83 o 
   8   5   5       53.01       52.16      1.64 o 
   9   5   5        3.01        2.93      1.06 o 
  10   5   5      210.97      205.66      3.13 o 
  11   5   5        3.64        4.15      1.12 o 
  12   5   5      252.24      247.34      3.84 o 
  13   5   5       10.20       10.99      1.44 o 
  14   5   5       27.90       31.04      2.34 o 
  15   5   5        1.00       -1.26      1.45 o 
  16   5   5       23.28       27.09      1.86 o 
  17   5   5       28.00       30.54      1.93 o 
  18   5   5       15.45       14.45      1.70 o 
 -16   6   5        0.09        4.56      2.57 o 
 -15   6   5        0.16        0.76      2.40 o 
 -14   6   5        3.84        6.15      2.45 o 
 -13   6   5        7.57        8.62      2.45 o 
 -12   6   5        3.34        5.19      1.14 o 
 -11   6   5       16.73       17.78      1.82 o 
 -10   6   5       20.15       21.07      1.93 o 
  -9   6   5        0.01       -0.24      1.70 o 
  -8   6   5        0.03        0.34      1.27 o 
  -7   6   5        1.01        0.83      1.24 o 
  -6   6   5       13.43       13.43      1.92 o 
  -5   6   5       22.15       24.83      1.90 o 
  -4   6   5        5.38        5.81      1.50 o 
  -3   6   5        6.36        6.99      1.49 o 
  -2   6   5       25.42       27.63      3.21 o 
  -1   6   5        8.11       13.25      1.68 o 
   0   6   5       43.07       49.26      2.59 o 
   1   6   5       57.68       58.84      3.22 o 
   2   6   5        8.19       13.09      1.88 o 
   3   6   5       71.96       66.46      2.23 o 
   4   6   5        4.43        6.04      1.41 o 
   5   6   5        6.23        7.60      1.43 o 
   6   6   5        5.41        8.17      1.86 o 
   7   6   5        5.12        4.39      1.80 o 
   8   6   5        7.68        6.14      1.40 o 
   9   6   5        0.75        0.32      1.34 o 
  10   6   5       49.82       59.86      3.65 o 
  11   6   5       43.29       57.03      4.22 o 
  12   6   5       31.73       43.81      5.55 o 
  13   6   5        2.58        3.28      2.47 o 
  14   6   5        0.89       -0.41      2.51 o 
  15   6   5        0.71        1.69      2.47 o 
 -11   7   5        0.14        1.28      1.77 o 
 -10   7   5        9.24        4.90      1.92 o 
  -9   7   5        6.61        7.32      1.71 o 
  -8   7   5       15.58       19.47      2.15 o 
  -7   7   5       32.92       35.73      2.76 o 
  -6   7   5       48.61       52.97      6.28 o 
  -5   7   5       18.95       22.61      2.34 o 
  -4   7   5        0.73        1.13      1.71 o 
  -3   7   5        0.79        5.27      2.95 o 
  -2   7   5       26.99       32.06      3.82 o 
  -1   7   5        0.03        0.38      3.16 o 
   0   7   5       38.93       40.99      3.93 o 
   1   7   5        3.31        8.52      2.27 o 
   2   7   5        5.65        7.81      3.11 o 
   3   7   5       19.52       25.56      2.55 o 
   4   7   5        1.54        2.74      2.06 o 
   5   7   5      114.88      107.07      3.78 o 
   6   7   5       11.59       17.30      2.32 o 
   7   7   5       54.81       54.75      3.76 o 
   8   7   5       15.39       16.29      1.94 o 
   9   7   5        3.08        8.74      2.78 o 
  10   7   5        6.25        5.42      2.74 o 
 -25   0   6        7.96        7.65      2.16 o 
 -24   0   6        0.23       -1.77      1.77 o 
 -23   0   6        2.12        0.93      1.42 o 
 -22   0   6       41.01       43.40      2.17 o 
 -21   0   6        1.39        1.83      1.31 o 
 -20   0   6      155.36      151.14      3.22 o 
 -19   0   6      236.56      233.24      6.10 o 
 -18   0   6      509.95      495.04      6.83 o 
 -17   0   6      372.12      390.71      5.57 o 
 -16   0   6       38.10       38.84      1.55 o 
 -15   0   6       38.70       33.11      1.38 o 
 -14   0   6       75.88       69.04      1.76 o 
 -13   0   6      358.33      366.13      4.96 o 
 -12   0   6       54.21       62.50      1.53 o 
 -11   0   6      133.98      119.09      2.09 o 
 -10   0   6      212.04      187.96      2.80 o 
  -9   0   6      134.60      167.47      2.50 o 
  -8   0   6      778.24      733.55     11.07 o 
  -7   0   6     1613.69     1890.20     18.88 o 
  -6   0   6     9575.85    10507.72     88.02 o 
  -5   0   6      541.05      579.33      5.11 o 
  -4   0   6     6474.45     6462.28     53.64 o 
  -3   0   6      233.55      278.33      6.11 o 
  -2   0   6     3734.36     3804.86     51.59 o 
  -1   0   6      568.40      577.53      8.10 o 
   0   0   6      295.05      286.10      2.84 o 
   1   0   6     2768.57     2914.24     28.77 o 
   2   0   6       77.97       64.76      1.70 o 
   3   0   6      391.63      373.46      4.44 o 
   4   0   6        5.88        9.62      1.70 o 
   5   0   6      696.89      771.61     15.39 o 
   6   0   6      536.44      556.21     12.53 o 
   7   0   6       52.35       81.90      3.80 o 
   8   0   6      321.62      276.81      8.57 o 
   9   0   6      266.95      306.50      9.57 o 
  10   0   6        3.02        2.34      1.57 o 
  12   0   6       65.40       43.05      3.70 o 
  13   0   6     1002.09      984.65     26.40 o 
  14   0   6       36.35       28.34      3.62 o 
  15   0   6      172.10      166.89      8.35 o 
  16   0   6      175.75      174.75      4.37 o 
  17   0   6      203.68      193.56      4.89 o 
  18   0   6       13.29       12.73      1.72 o 
  19   0   6       36.79       33.46      2.46 o 
  20   0   6        9.07        8.15      1.89 o 
  21   0   6       49.48       44.97      1.64 o 
  22   0   6        8.04        6.62      1.63 o 
  23   0   6       15.75       15.85      1.60 o 
  24   0   6       14.30       10.95      1.61 o 
 -25   1   6        6.69        5.36      1.82 o 
 -24   1   6        4.70        3.14      1.38 o 
 -23   1   6        6.43        6.98      1.25 o 
 -22   1   6       14.75       17.70      1.32 o 
 -21   1   6       15.49       15.16      1.23 o 
 -20   1   6      102.42      103.74      1.97 o 
 -19   1   6        6.68        7.68      0.95 o 
 -18   1   6       30.69       37.35      1.27 o 
 -17   1   6      237.91      222.53      2.68 o 
 -16   1   6       62.45       65.89      1.37 o 
 -15   1   6       66.52       73.09      1.37 o 
 -14   1   6      394.21      359.54      3.88 o 
 -13   1   6       18.50       19.77      0.78 o 
 -12   1   6       74.90       73.06      1.37 o 
 -11   1   6        1.49        5.06      0.52 o 
 -10   1   6        5.57        7.19      0.51 o 
  -9   1   6      115.56      130.80      1.44 o 
  -8   1   6        0.78        1.39      0.32 o 
  -7   1   6     1531.14     1631.50     11.55 o 
  -6   1   6      710.05      843.38      7.40 o 
  -5   1   6       75.21       57.45      0.92 o 
  -4   1   6      205.51      231.30      1.60 o 
  -3   1   6      195.15      254.32      2.04 o 
  -2   1   6      313.90      342.79      2.55 o 
  -1   1   6      371.11      412.48      2.96 o 
   0   1   6      475.43      612.42      4.70 o 
   1   1   6        0.38        1.59      0.22 o 
   2   1   6        0.51        1.74      0.26 o 
   3   1   6     1086.92     1206.16      8.63 o 
   4   1   6     1383.78     1538.98     12.59 o 
   5   1   6      583.69      576.77      6.24 o 
   6   1   6       74.67       91.87      1.46 o 
   7   1   6       87.38      103.76      1.60 o 
   8   1   6       38.41       38.97      0.97 o 
   9   1   6      239.21      247.52      3.38 o 
  10   1   6      740.00      721.66      7.87 o 
  11   1   6       21.25       16.58      0.81 o 
  12   1   6       11.31       11.65      0.79 o 
  13   1   6       54.38       51.67      1.38 o 
  14   1   6      285.85      269.32      3.71 o 
  15   1   6      228.84      215.34      3.20 o 
  16   1   6        9.02        7.74      1.14 o 
  17   1   6        7.23        6.83      1.01 o 
  18   1   6        0.17       -0.92      0.92 o 
  19   1   6       80.03       75.74      2.07 o 
  20   1   6       20.09       15.90      1.37 o 
  21   1   6        0.00       -1.16      1.16 o 
  22   1   6        8.60        7.34      1.43 o 
  23   1   6        8.68        6.67      1.49 o 
  24   1   6        6.40        5.15      1.48 o 
 -24   2   6       69.21       75.18      2.69 o 
 -23   2   6        3.16        3.03      1.52 o 
 -22   2   6       18.63       19.65      1.65 o 
 -21   2   6        2.28        0.49      1.25 o 
 -20   2   6       11.06       10.34      1.68 o 
 -19   2   6        0.30        3.24      1.22 o 
 -18   2   6        9.15       10.44      1.43 o 
 -17   2   6       18.46       18.25      1.35 o 
 -16   2   6        0.01        0.10      0.84 o 
 -15   2   6       33.12       30.62      1.15 o 
 -14   2   6       26.92       25.39      1.02 o 
 -13   2   6      144.22      134.53      1.99 o 
 -12   2   6      371.71      359.22      3.79 o 
 -11   2   6      744.00      757.05      6.53 o 
 -10   2   6     1045.69      998.70      8.33 o 
  -9   2   6       57.35       56.53      0.94 o 
  -8   2   6      413.70      413.34      3.36 o 
  -7   2   6        3.26        1.16      0.34 o 
  -6   2   6       19.61       21.78      0.55 o 
  -5   2   6      304.24      375.59      3.01 o 
  -4   2   6       43.68       54.79      0.71 o 
  -3   2   6      111.74      130.02      1.31 o 
  -2   2   6       18.84       25.65      0.85 o 
  -1   2   6      104.94      109.95      1.66 o 
   0   2   6      763.78      834.72      6.81 o 
   1   2   6      934.44      989.91     11.07 o 
   2   2   6     1017.38     1134.05      9.69 o 
   3   2   6     2430.51     2616.74     18.21 o 
   4   2   6      466.83      548.40      4.34 o 
   5   2   6      340.24      379.85      3.33 o 
   6   2   6      514.49      547.05      4.70 o 
   7   2   6       82.71       97.29      1.35 o 
   8   2   6       73.02       71.56      1.27 o 
   9   2   6      321.99      324.12      4.23 o 
  10   2   6      113.89      110.43      2.15 o 
  11   2   6      154.05      164.86      2.77 o 
  12   2   6       13.07       16.10      1.13 o 
  13   2   6        8.92        6.40      1.08 o 
  14   2   6      139.57      124.69      2.61 o 
  15   2   6       93.82       90.35      2.25 o 
  16   2   6       53.24       51.31      1.94 o 
  17   2   6       21.46       20.71      1.50 o 
  18   2   6       38.41       34.08      1.78 o 
  19   2   6       10.44        7.22      1.42 o 
  20   2   6       16.92       15.52      1.64 o 
  21   2   6       28.06       31.49      1.96 o 
  22   2   6        3.08        5.15      1.85 o 
  23   2   6       20.15       21.27      2.29 o 
 -23   3   6       13.17       12.94      1.84 o 
 -22   3   6        9.93        8.98      1.64 o 
 -21   3   6       56.12       59.44      2.36 o 
 -20   3   6        2.97        2.95      1.34 o 
 -19   3   6        3.41        1.77      1.27 o 
 -18   3   6       36.90       40.74      2.17 o 
 -17   3   6       30.38       37.69      1.72 o 
 -16   3   6        9.12        6.74      1.21 o 
 -15   3   6      143.46      137.66      3.56 o 
 -14   3   6       29.47       35.60      1.57 o 
 -13   3   6      167.32      167.48      2.98 o 
 -12   3   6       50.98       51.54      1.76 o 
 -11   3   6       49.08       54.93      1.37 o 
 -10   3   6     1189.26     1079.74      9.07 o 
  -9   3   6      367.24      341.23      3.47 o 
  -8   3   6     1376.34     1322.06     10.92 o 
  -7   3   6       29.32       24.57      0.87 o 
  -6   3   6        3.58        4.82      0.51 o 
  -5   3   6      239.20      230.42      2.32 o 
  -4   3   6        1.24        0.84      0.37 o 
  -3   3   6      639.75      614.44      4.78 o 
  -2   3   6       98.31       82.23      1.09 o 
  -1   3   6     1133.72     1031.75     11.24 o 
   0   3   6     1042.58     1024.31      7.94 o 
   1   3   6        2.05        4.48      0.78 o 
   2   3   6     1548.81     1539.93     12.39 o 
   3   3   6      360.12      376.55      3.57 o 
   4   3   6     1790.28     1759.78     12.57 o 
   5   3   6       49.97       56.21      0.92 o 
   6   3   6       81.43       71.27      1.03 o 
   7   3   6      477.91      440.98      4.11 o 
   8   3   6        0.09       -0.07      0.76 o 
   9   3   6      477.26      415.85      3.95 o 
  10   3   6      108.00      100.19      1.54 o 
  11   3   6        1.86        2.34      0.88 o 
  12   3   6      450.90      437.62      5.55 o 
  13   3   6        8.27        9.07      1.19 o 
  14   3   6       77.32       79.25      2.27 o 
  15   3   6       97.77      101.44      3.89 o 
  16   3   6        0.02       -1.67      1.67 o 
  17   3   6       98.76       95.16      3.68 o 
  18   3   6        0.66       -2.34      2.34 o 
  19   3   6       56.98       57.96      8.79 o 
  20   3   6       10.40       11.18      3.13 o 
  21   3   6       28.85       32.73      3.82 o 
  22   3   6        2.67        2.32      2.95 o 
 -21   4   6        7.98       10.60      2.11 o 
 -20   4   6        9.31       11.47      2.04 o 
 -19   4   6        4.84        5.09      1.81 o 
 -18   4   6        1.74        2.41      1.40 o 
 -17   4   6       20.62       23.27      1.71 o 
 -16   4   6       56.26       56.56      2.24 o 
 -15   4   6        4.63        5.94      1.35 o 
 -14   4   6       17.74       21.51      1.56 o 
 -13   4   6       23.89       30.79      1.67 o 
 -12   4   6       70.84       69.10      1.64 o 
 -11   4   6        7.28       10.19      0.88 o 
 -10   4   6      118.42      115.74      1.88 o 
  -9   4   6      276.97      257.15      3.02 o 
  -8   4   6       70.01       72.97      1.55 o 
  -7   4   6      434.41      389.12      5.59 o 
  -6   4   6      159.67      132.52      2.31 o 
  -5   4   6       34.68       29.68      1.26 o 
  -4   4   6       19.87       24.38      0.83 o 
  -3   4   6      323.18      303.96      3.62 o 
  -2   4   6      125.49      121.59      2.07 o 
  -1   4   6        0.49       11.58      1.09 o 
   0   4   6      271.34      264.84      3.41 o 
   1   4   6      715.56      694.92      9.11 o 
   2   4   6       51.94       57.90      2.19 o 
   3   4   6       80.75       83.12      1.69 o 
   4   4   6      166.34      154.63      2.18 o 
   5   4   6      323.24      307.63      3.45 o 
   6   4   6       61.92       54.18      1.38 o 
   7   4   6      127.69      108.74      1.79 o 
   8   4   6       33.34       36.35      2.48 o 
   9   4   6       25.00       32.81      1.41 o 
  10   4   6       79.05       72.68      1.95 o 
  11   4   6       62.91       57.29      1.81 o 
  12   4   6        0.07       -0.98      0.98 o 
  13   4   6       43.24       37.25      1.64 o 
  14   4   6       21.34       23.86      1.31 o 
  15   4   6        4.20        4.05      1.06 o 
  16   4   6       27.89       28.94      1.44 o 
  17   4   6        2.77        4.47      1.13 o 
  18   4   6       46.97       45.55      2.44 o 
  19   4   6       10.92       10.39      1.53 o 
  20   4   6        6.53        3.23      1.51 o 
 -19   5   6        3.78        5.14      2.49 o 
 -18   5   6        0.26        0.70      2.32 o 
 -17   5   6        3.36        6.02      2.38 o 
 -16   5   6       18.70       25.89      2.79 o 
 -15   5   6       22.01       28.30      2.78 o 
 -14   5   6       18.60       25.11      2.61 o 
 -13   5   6       26.89       28.23      2.57 o 
 -12   5   6        1.62        5.37      1.02 o 
 -11   5   6        2.46        5.90      1.15 o 
 -10   5   6       13.27       17.44      1.62 o 
  -9   5   6       75.92       72.11      2.23 o 
  -8   5   6       23.88       26.53      2.30 o 
  -7   5   6       15.99       19.89      1.38 o 
  -6   5   6        6.39        5.62      1.14 o 
  -5   5   6       58.62       58.12      2.16 o 
  -4   5   6       29.42       34.50      1.80 o 
  -3   5   6      699.78      642.15      7.00 o 
  -2   5   6       74.69       82.63      2.68 o 
  -1   5   6       47.78       52.77      1.53 o 
   0   5   6        0.01        8.39      1.46 o 
   1   5   6       29.84       33.52      1.80 o 
   2   5   6       11.36       10.57      1.41 o 
   3   5   6       10.59       10.73      1.23 o 
   4   5   6        2.16        5.03      1.07 o 
   5   5   6       37.91       38.73      1.92 o 
   6   5   6        2.01        2.12      0.95 o 
   7   5   6       60.00       62.94      1.82 o 
   8   5   6       55.70       50.03      1.55 o 
   9   5   6       50.44       52.56      2.17 o 
  10   5   6       30.57       29.55      2.42 o 
  11   5   6        7.77        7.79      1.24 o 
  12   5   6        7.64        8.79      2.57 o 
  13   5   6        0.95        3.28      1.16 o 
  14   5   6        1.37        0.50      1.28 o 
  15   5   6       36.10       36.15      1.80 o 
  16   5   6        2.26        4.04      1.35 o 
  17   5   6       16.50       17.82      1.55 o 
  18   5   6       10.31        7.88      1.41 o 
 -16   6   6        6.31       10.47      2.72 o 
 -15   6   6        2.34        3.31      2.38 o 
 -14   6   6       37.28       42.19      3.27 o 
 -13   6   6        4.94        6.49      2.39 o 
 -12   6   6       14.62       15.20      1.86 o 
 -11   6   6        1.92        3.76      1.61 o 
 -10   6   6        0.02        1.85      1.58 o 
  -9   6   6      111.70      105.65      3.02 o 
  -8   6   6        1.45        2.21      1.42 o 
  -7   6   6       10.43       12.64      1.64 o 
  -6   6   6       61.72       59.22      3.65 o 
  -5   6   6       71.31       70.38      3.04 o 
  -4   6   6       84.70       86.35      2.75 o 
  -3   6   6        5.99        8.72      1.54 o 
  -2   6   6      106.12      101.20      3.77 o 
  -1   6   6       38.45       39.74      2.58 o 
   0   6   6      186.79      161.89      4.07 o 
   1   6   6       27.44       25.66      2.19 o 
   2   6   6       24.48       30.30      2.25 o 
   3   6   6       11.21       21.55      1.85 o 
   4   6   6      159.78      154.30      5.24 o 
   5   6   6        3.80        5.87      1.82 o 
   6   6   6       55.03       48.37      2.61 o 
   7   6   6       16.16       17.42      2.06 o 
   8   6   6       41.61       38.46      1.88 o 
   9   6   6       97.77       91.03      5.88 o 
  10   6   6       53.45       64.43      3.82 o 
  11   6   6      189.50      193.00     12.40 o 
  12   6   6       27.67       39.14      4.36 o 
  13   6   6        4.32        1.39      3.02 o 
  14   6   6        0.39       -2.41      2.41 o 
  15   6   6        4.30       -0.81      2.79 o 
 -11   7   6        9.02        7.76      2.17 o 
 -10   7   6        1.75        2.34      1.64 o 
  -9   7   6        9.65       10.83      1.78 o 
  -8   7   6       12.51       13.41      1.98 o 
  -7   7   6       40.32       38.61      2.88 o 
  -6   7   6       15.57       16.65      2.05 o 
  -5   7   6       27.64       22.15      2.30 o 
  -4   7   6        1.79        3.17      3.44 o 
  -3   7   6      114.31      114.22      5.48 o 
  -2   7   6        0.86        2.05      2.84 o 
  -1   7   6       24.29       23.67      3.52 o 
   0   7   6        4.54        7.50      3.01 o 
   1   7   6       27.34       27.59      2.27 o 
   2   7   6       33.64       37.89      2.64 o 
   3   7   6        4.87        4.20      2.47 o 
   4   7   6        0.32        5.66      3.07 o 
   5   7   6       24.82       25.76      2.44 o 
   6   7   6        3.77        7.98      2.68 o 
   7   7   6       13.65       13.77      2.60 o 
   8   7   6        2.36        2.68      1.40 o 
   9   7   6       54.39       55.90      4.57 o 
  10   7   6        0.98       -0.49      2.56 o 
 -25   1   7       11.84       11.90      2.04 o 
 -24   1   7       14.23       15.34      2.01 o 
 -23   1   7        6.54       10.37      1.51 o 
 -22   1   7        0.12        0.54      1.14 o 
 -21   1   7        0.91        2.62      1.11 o 
 -20   1   7       64.72       60.74      1.79 o 
 -19   1   7        1.18        2.77      0.94 o 
 -18   1   7      288.00      276.21      3.24 o 
 -17   1   7       36.90       35.40      1.20 o 
 -16   1   7       16.89       14.79      0.89 o 
 -15   1   7       16.24       24.57      0.93 o 
 -14   1   7      180.62      188.32      2.27 o 
 -13   1   7      643.20      641.91      5.72 o 
 -12   1   7        3.25        3.43      0.59 o 
 -11   1   7      648.98      611.45      5.38 o 
 -10   1   7      259.67      233.26      2.37 o 
  -9   1   7       95.97      118.99      1.46 o 
  -8   1   7       83.98       93.32      1.05 o 
  -7   1   7       68.31       73.39      0.89 o 
  -6   1   7     2847.21     3071.83     18.84 o 
  -5   1   7      439.06      474.07      3.05 o 
  -4   1   7      185.38      207.12      1.55 o 
  -3   1   7       19.74       42.36      0.54 o 
  -2   1   7      435.03      442.52      4.34 o 
  -1   1   7      482.84      459.84      3.65 o 
   0   1   7     1062.33     1050.34      8.34 o 
   1   1   7      348.58      342.19      2.65 o 
   2   1   7     1061.01     1119.77      8.41 o 
   3   1   7       53.26       78.52      0.91 o 
   4   1   7     2117.04     2272.62     20.83 o 
   5   1   7      817.88      805.02      6.59 o 
   6   1   7       93.29       83.00      1.41 o 
   7   1   7        9.56        5.83      0.58 o 
   8   1   7        0.01        0.47      0.48 o 
   9   1   7      344.51      341.68      4.10 o 
  10   1   7        1.60        1.80      0.57 o 
  11   1   7      583.74      578.17      6.54 o 
  12   1   7        0.60       -0.99      0.99 o 
  13   1   7       64.75       59.50      1.58 o 
  14   1   7      203.18      193.21      4.22 o 
  15   1   7      109.83      109.94      2.28 o 
  16   1   7      121.47      114.97      2.27 o 
  17   1   7        1.10       -0.88      0.88 o 
  18   1   7        1.68       -0.15      1.00 o 
  19   1   7        2.42        1.32      1.07 o 
  20   1   7       22.40       21.27      1.47 o 
  21   1   7       53.33       48.79      2.04 o 
  22   1   7       28.57       26.27      1.74 o 
  23   1   7       16.49       16.78      1.67 o 
 -24   2   7       12.88       20.14      3.21 o 
 -23   2   7        0.20       -1.20      1.47 o 
 -22   2   7       11.81       12.27      1.59 o 
 -21   2   7       19.52       16.63      1.56 o 
 -20   2   7       57.79       57.88      2.10 o 
 -19   2   7       39.04       41.78      1.82 o 
 -18   2   7        2.57        1.84      1.14 o 
 -17   2   7       35.95       34.57      1.42 o 
 -16   2   7      114.98      114.51      2.18 o 
 -15   2   7       87.29       76.81      1.77 o 
 -14   2   7        1.35        2.16      0.83 o 
 -13   2   7      184.60      166.04      2.31 o 
 -12   2   7       27.74       30.17      1.09 o 
 -11   2   7       86.77       92.89      1.55 o 
 -10   2   7     1582.74     1472.23     10.66 o 
  -9   2   7      472.13      451.74      4.17 o 
  -8   2   7       65.11       57.32      1.02 o 
  -7   2   7       38.23       44.07      0.74 o 
  -6   2   7      216.55      233.36      2.61 o 
  -5   2   7        0.52        2.44      0.34 o 
  -4   2   7        1.11        8.85      0.52 o 
  -3   2   7      668.54      739.73      5.25 o 
  -2   2   7      353.70      432.68      3.42 o 
  -1   2   7      705.94      722.47      5.66 o 
   0   2   7      242.34      265.25      2.52 o 
   1   2   7      313.17      336.22      2.87 o 
   2   2   7       74.07       69.61      1.19 o 
   3   2   7     1876.93     1994.85     14.51 o 
   4   2   7      813.43      832.95      6.39 o 
   5   2   7       69.07       80.04      2.00 o 
   6   2   7        1.29        3.06      0.66 o 
   7   2   7      111.52      138.23      1.63 o 
   8   2   7      442.01      431.27      4.21 o 
   9   2   7       25.50       16.63      1.23 o 
  10   2   7      306.37      284.79      3.91 o 
  11   2   7      117.04      106.84      2.20 o 
  12   2   7        0.04       -0.85      0.85 o 
  13   2   7      238.26      208.50      4.30 o 
  14   2   7       11.86       14.79      1.27 o 
  15   2   7       60.18       56.80      1.96 o 
  16   2   7       73.70       63.61      2.15 o 
  17   2   7       25.50       27.14      1.61 o 
  18   2   7       35.34       32.10      2.33 o 
  19   2   7        2.36        0.25      1.33 o 
  20   2   7       37.07       38.37      2.02 o 
  21   2   7        1.06        2.71      1.47 o 
  22   2   7       12.23       16.84      2.14 o 
  23   2   7       34.70       33.84      2.72 o 
 -23   3   7        0.70       -1.91      1.91 o 
 -22   3   7        6.99        6.12      1.94 o 
 -21   3   7        6.52        5.52      1.56 o 
 -20   3   7       49.26       54.81      2.84 o 
 -19   3   7        1.43       -0.78      1.27 o 
 -18   3   7        0.40        1.17      1.22 o 
 -17   3   7       15.80       22.10      1.86 o 
 -16   3   7       22.94       29.74      1.60 o 
 -15   3   7       20.45       25.31      1.59 o 
 -14   3   7      100.75       96.60      2.34 o 
 -13   3   7       79.56       79.29      2.10 o 
 -12   3   7        0.03        0.94      0.98 o 
 -11   3   7       46.10       55.31      1.25 o 
 -10   3   7      932.48      874.95      7.55 o 
  -9   3   7       41.00       45.29      1.27 o 
  -8   3   7      129.02      147.09      1.88 o 
  -7   3   7      204.04      206.97      2.38 o 
  -6   3   7      130.78      117.52      1.57 o 
  -5   3   7        3.88        4.28      0.42 o 
  -4   3   7      302.19      316.99      2.63 o 
  -3   3   7       49.94       44.73      0.94 o 
  -2   3   7      141.86      171.95      1.70 o 
  -1   3   7       51.51       48.50      1.00 o 
   0   3   7       68.48       68.51      1.26 o 
   1   3   7      128.74      144.85      1.82 o 
   2   3   7     1447.02     1485.72     11.99 o 
   3   3   7       97.11      111.00      1.46 o 
   4   3   7        1.86        1.07      0.58 o 
   5   3   7       58.13       60.31      1.07 o 
   6   3   7       36.13       30.69      0.77 o 
   7   3   7       52.30       56.98      1.13 o 
   8   3   7      270.33      269.92      3.03 o 
   9   3   7      121.13      118.51      2.38 o 
  10   3   7       39.42       33.35      1.25 o 
  11   3   7       67.75       50.56      1.55 o 
  12   3   7        1.28        1.47      1.82 o 
  13   3   7        0.23        0.34      0.99 o 
  14   3   7       41.35       37.75      2.17 o 
  15   3   7       49.36       47.06      2.24 o 
  16   3   7        8.08        8.42      2.93 o 
  17   3   7        6.57        3.33      3.30 o 
  18   3   7        0.17        0.37      2.46 o 
  19   3   7        6.62        4.61      2.82 o 
  20   3   7       14.38       14.45      3.22 o 
  21   3   7        7.19        5.61      2.89 o 
  22   3   7       10.02        9.63      6.63 o 
 -21   4   7        0.71        1.21      1.89 o 
 -20   4   7        0.98       -0.19      1.85 o 
 -19   4   7        9.32       14.35      2.07 o 
 -18   4   7       17.18       16.34      2.01 o 
 -17   4   7      125.19      126.87      3.53 o 
 -16   4   7        3.38        0.18      1.61 o 
 -15   4   7       11.57       16.18      1.55 o 
 -14   4   7       56.59       65.03      2.28 o 
 -13   4   7       16.79       16.75      1.44 o 
 -12   4   7      101.24       92.92      1.72 o 
 -11   4   7       38.29       35.60      1.25 o 
 -10   4   7       22.00       27.51      1.11 o 
  -9   4   7       53.13       51.66      1.52 o 
  -8   4   7        1.29        6.48      1.02 o 
  -7   4   7      107.77      119.48      2.25 o 
  -6   4   7      928.91      852.19      8.66 o 
  -5   4   7      297.32      283.59      3.63 o 
  -4   4   7     1096.44     1018.89      8.57 o 
  -3   4   7      249.55      232.64      2.94 o 
  -2   4   7      511.72      502.80      5.42 o 
  -1   4   7       59.18       64.85      1.46 o 
   0   4   7      637.98      603.39      6.36 o 
   1   4   7     1122.92     1080.14      9.82 o 
   2   4   7      121.71      119.88      2.03 o 
   3   4   7       98.80       96.57      1.83 o 
   4   4   7       39.83       34.33      1.13 o 
   5   4   7       17.95       15.23      0.95 o 
   6   4   7      455.88      441.02      4.52 o 
   7   4   7      177.05      156.77      2.26 o 
   8   4   7      330.22      307.08      3.84 o 
   9   4   7       25.83       29.49      1.31 o 
  10   4   7       98.16       91.85      1.94 o 
  11   4   7       29.71       30.21      1.29 o 
  12   4   7       43.54       38.69      2.35 o 
  13   4   7       74.88       68.41      1.93 o 
  14   4   7        2.19        2.24      1.03 o 
  15   4   7       13.57       15.67      1.25 o 
  16   4   7       23.89       24.37      1.92 o 
  17   4   7        0.95        0.79      1.09 o 
  18   4   7       60.30       52.68      2.18 o 
  19   4   7       12.32       11.41      1.45 o 
  20   4   7        0.00       -1.42      1.63 o 
 -19   5   7        4.54       11.97      3.29 o 
 -18   5   7       12.16       16.38      2.72 o 
 -17   5   7       11.08       13.21      2.51 o 
 -16   5   7       50.70       58.05      3.41 o 
 -15   5   7       43.99       52.28      3.23 o 
 -14   5   7       89.47       88.38      3.78 o 
 -13   5   7        1.24        0.45      1.93 o 
 -12   5   7        2.65        3.36      1.06 o 
 -11   5   7       42.42       46.12      2.15 o 
 -10   5   7        2.53        3.47      1.39 o 
  -9   5   7       34.25       33.31      1.70 o 
  -8   5   7      106.22      103.52      2.49 o 
  -7   5   7       29.58       30.21      2.03 o 
  -6   5   7       46.22       49.34      1.88 o 
  -5   5   7      182.26      169.80      3.47 o 
  -4   5   7        7.80       12.99      1.76 o 
  -3   5   7      288.87      271.93      3.73 o 
  -2   5   7       71.00       64.45      2.18 o 
  -1   5   7      267.11      251.62      3.93 o 
   0   5   7        7.51        6.01      1.24 o 
   1   5   7       25.05       23.43      1.65 o 
   2   5   7       89.03       84.30      2.55 o 
   3   5   7      104.91       95.49      2.38 o 
   4   5   7      172.49      167.29      2.83 o 
   5   5   7       43.58       46.57      1.81 o 
   6   5   7        0.08        1.82      1.02 o 
   7   5   7      140.59      142.18      2.43 o 
   8   5   7       42.43       38.14      1.32 o 
   9   5   7      184.42      167.00      3.39 o 
  10   5   7       23.99       19.67      1.63 o 
  11   5   7      106.05       96.93      4.73 o 
  12   5   7       92.96       92.32      3.44 o 
  13   5   7        0.05        1.05      1.23 o 
  14   5   7       23.87       21.99      1.55 o 
  15   5   7       73.48       69.97      2.63 o 
  16   5   7       30.66       32.37      1.71 o 
  17   5   7       20.38       19.03      1.71 o 
  18   5   7        3.60        4.35      1.51 o 
 -16   6   7        0.00        5.35      3.20 o 
 -15   6   7        2.95        4.16      2.54 o 
 -14   6   7        2.14        6.87      2.45 o 
 -13   6   7        5.41        6.55      2.39 o 
 -12   6   7        3.94        4.68      1.27 o 
 -11   6   7        6.33        5.09      1.67 o 
 -10   6   7       20.02       21.75      2.04 o 
  -9   6   7       15.90       20.22      1.72 o 
  -8   6   7        4.27        6.25      1.43 o 
  -7   6   7       27.90       24.69      3.52 o 
  -6   6   7       23.16       27.54      2.59 o 
  -5   6   7        3.06        6.24      1.81 o 
  -4   6   7       44.83       41.81      2.20 o 
  -3   6   7        8.57       14.92      1.59 o 
  -2   6   7       47.50       47.33      2.41 o 
  -1   6   7       25.70       26.10      2.25 o 
   0   6   7       37.74       30.92      2.25 o 
   1   6   7        9.66       10.77      1.88 o 
   2   6   7       17.88       24.15      2.14 o 
   3   6   7        3.77       10.97      1.49 o 
   4   6   7       16.46       24.18      2.42 o 
   5   6   7        3.57        5.11      1.76 o 
   6   6   7       11.25       12.15      1.93 o 
   7   6   7        1.90        5.74      1.41 o 
   8   6   7        2.28        3.22      1.18 o 
   9   6   7        5.47        8.54      2.56 o 
  10   6   7       19.84       23.97      3.09 o 
  11   6   7       18.15       37.15      5.44 o 
  12   6   7        9.50        4.96      2.56 o 
  13   6   7       11.29        9.83      2.62 o 
  14   6   7        0.54       -3.06      3.06 o 
 -11   7   7        2.95        2.07      2.31 o 
 -10   7   7       14.86       16.04      2.09 o 
  -9   7   7        3.73        5.16      1.70 o 
  -8   7   7       28.85       26.19      2.22 o 
  -7   7   7       17.30       19.35      2.48 o 
  -6   7   7        0.68       -0.52      1.76 o 
  -5   7   7        2.40        3.16      1.81 o 
  -4   7   7        0.00        6.73      3.10 o 
  -3   7   7       45.59       50.33      4.22 o 
  -2   7   7        7.16       10.29      5.67 o 
  -1   7   7       10.08       11.42      3.17 o 
   0   7   7       18.10       19.66      2.47 o 
   1   7   7        1.39        2.75      1.83 o 
   2   7   7       44.84       44.52      3.79 o 
   3   7   7        0.47        1.12      2.28 o 
   4   7   7       60.14       50.29      2.93 o 
   5   7   7        3.57        5.47      2.04 o 
   6   7   7       16.47       20.72      3.67 o 
   7   7   7        0.03       -0.37      4.06 o 
   8   7   7       12.53       14.21      1.74 o 
   9   7   7       22.76       31.37      3.37 o 
 -25   0   8        4.31        0.47      2.93 o 
 -24   0   8        0.51       -2.66      2.66 o 
 -23   0   8        0.00       -1.80      1.80 o 
 -22   0   8       10.56       15.22      2.18 o 
 -21   0   8      288.33      285.31      7.62 o 
 -20   0   8      219.26      214.61      4.12 o 
 -19   0   8       93.01       90.98      2.67 o 
 -18   0   8      266.65      251.93      4.28 o 
 -17   0   8       25.75       23.02      1.45 o 
 -16   0   8       77.80       68.28      2.04 o 
 -15   0   8       99.55       77.38      2.03 o 
 -14   0   8       15.90       27.90      1.31 o 
 -13   0   8       51.61       38.69      1.44 o 
 -12   0   8      201.13      190.25      3.08 o 
 -11   0   8      126.34      162.55      2.70 o 
 -10   0   8      191.79      219.47      3.26 o 
  -9   0   8     3477.96     3865.70     44.03 o 
  -8   0   8       51.54       56.62      1.25 o 
  -7   0   8     5245.44     5516.05     45.92 o 
  -6   0   8       78.21       99.58      1.31 o 
  -5   0   8        4.05        0.73      0.50 o 
  -4   0   8      648.90      604.51      5.38 o 
  -3   0   8      200.04      153.86      1.98 o 
  -2   0   8      557.90      471.49      5.04 o 
  -1   0   8      831.83      810.57      8.24 o 
   0   0   8     1518.78     1565.11     14.30 o 
   1   0   8      341.71      285.66      2.91 o 
   2   0   8     3862.15     4683.16     51.66 o 
   3   0   8        4.03        2.49      0.44 o 
   4   0   8     3197.26     3463.55     38.34 o 
   5   0   8      153.05      248.30      2.78 o 
   6   0   8     1863.15     2084.79     64.55 o 
   7   0   8        5.51       17.04      2.65 o 
   8   0   8      284.13      275.34      8.09 o 
   9   0   8      456.57      459.43     12.97 o 
  10   0   8       77.66       71.79      1.64 o 
  11   0   8       93.41       87.25      2.37 o 
  12   0   8      486.03      472.22     17.29 o 
  13   0   8      240.46      231.64      4.98 o 
  14   0   8      467.84      465.58      8.91 o 
  15   0   8      398.97      415.92     13.39 o 
  16   0   8      150.06      148.64      4.02 o 
  17   0   8      134.49      127.80      3.88 o 
  18   0   8       20.97       19.00      1.97 o 
  19   0   8       41.06       35.84      3.34 o 
  20   0   8      101.18       92.74      3.10 o 
  21   0   8        0.02       -1.05      1.05 o 
  22   0   8       14.82       13.31      1.43 o 
  23   0   8       41.76       39.24      3.71 o 
 -25   1   8        2.39        1.28      2.23 o 
 -24   1   8       42.70       48.16      2.65 o 
 -23   1   8        2.61       -0.10      1.66 o 
 -22   1   8        9.29        9.22      1.51 o 
 -21   1   8      117.75      121.41      2.62 o 
 -20   1   8        1.64        1.88      1.09 o 
 -19   1   8       49.00       47.15      1.63 o 
 -18   1   8      147.26      135.19      2.34 o 
 -17   1   8       95.89       93.22      1.74 o 
 -16   1   8        0.02        0.38      0.73 o 
 -15   1   8      102.37       97.22      1.65 o 
 -14   1   8       43.43       54.00      1.25 o 
 -13   1   8        9.49        7.57      0.69 o 
 -12   1   8      272.24      269.66      3.00 o 
 -11   1   8       37.18       40.60      1.02 o 
 -10   1   8        3.81        7.01      0.61 o 
  -9   1   8       39.79       36.21      0.83 o 
  -8   1   8        1.48       -0.26      0.39 o 
  -7   1   8       50.12       44.30      0.75 o 
  -6   1   8     1322.32     1477.63      8.91 o 
  -5   1   8      160.70      183.23      1.40 o 
  -4   1   8       48.61       67.96      0.74 o 
  -3   1   8     2347.92     2783.39     17.83 o 
  -2   1   8      419.34      510.28      3.86 o 
  -1   1   8       62.00       62.35      0.84 o 
   0   1   8       25.11       26.75      0.59 o 
   1   1   8      661.18      734.71      5.37 o 
   2   1   8       60.25       82.20      0.98 o 
   3   1   8      639.75      731.49      5.69 o 
   4   1   8     1220.20     1416.15     11.34 o 
   5   1   8        9.35       17.53      0.61 o 
   6   1   8       55.98       69.42      1.26 o 
   7   1   8      201.32      208.69      2.76 o 
   8   1   8      515.82      598.88      6.66 o 
   9   1   8      219.96      236.95      3.12 o 
  10   1   8        8.69        5.06      0.64 o 
  11   1   8      124.62      115.25      1.99 o 
  12   1   8      258.43      248.31      3.39 o 
  13   1   8      534.05      496.35      5.95 o 
  14   1   8      285.41      284.02      4.28 o 
  15   1   8       53.69       52.95      1.60 o 
  16   1   8       41.80       43.22      1.56 o 
  17   1   8       14.32       10.12      1.15 o 
  18   1   8       16.76       15.51      1.28 o 
  19   1   8        0.93       -1.04      1.04 o 
  20   1   8       22.97       21.95      2.13 o 
  21   1   8       10.09       11.94      1.80 o 
  22   1   8       15.67       15.58      1.58 o 
  23   1   8       14.46       13.03      1.59 o 
 -24   2   8       23.30       25.20      2.40 o 
 -23   2   8        0.60       -0.10      1.80 o 
 -22   2   8        0.74       -0.11      1.36 o 
 -21   2   8        0.27       -0.35      1.30 o 
 -20   2   8       11.87       11.73      1.47 o 
 -19   2   8        0.00       -1.18      1.19 o 
 -18   2   8        0.92       -0.46      1.12 o 
 -17   2   8       15.95       14.01      1.33 o 
 -16   2   8       84.69       83.00      2.49 o 
 -15   2   8       30.79       33.15      1.34 o 
 -14   2   8      459.47      446.07      5.06 o 
 -13   2   8      853.56      826.94      8.39 o 
 -12   2   8      161.04      169.07      2.90 o 
 -11   2   8      227.22      218.18      2.52 o 
 -10   2   8       41.87       41.98      1.68 o 
  -9   2   8       26.18       27.62      0.77 o 
  -8   2   8       37.53       38.85      0.79 o 
  -7   2   8       64.69       55.00      0.84 o 
  -6   2   8      248.18      260.27      2.06 o 
  -5   2   8       80.84       65.39      0.83 o 
  -4   2   8       34.00       28.18      0.61 o 
  -3   2   8       12.15       10.43      0.44 o 
  -2   2   8     1852.14     1973.41     15.56 o 
  -1   2   8       20.89       45.01      0.90 o 
   0   2   8       77.54       82.10      1.16 o 
   1   2   8       93.74      100.55      1.26 o 
   2   2   8      232.39      186.39      1.96 o 
   3   2   8      948.63      967.33      7.41 o 
   4   2   8        5.37        7.86      0.63 o 
   5   2   8      474.91      466.32      4.09 o 
   6   2   8      322.45      337.33      2.95 o 
   7   2   8        1.41        4.96      0.54 o 
   8   2   8      897.79      893.38      7.54 o 
   9   2   8      344.36      345.21      3.56 o 
  10   2   8        7.83        8.62      1.33 o 
  11   2   8        0.06       -0.92      1.55 o 
  12   2   8      266.14      246.41      3.75 o 
  13   2   8      526.81      510.39      6.42 o 
  14   2   8        3.72        1.46      1.03 o 
  15   2   8       80.42       76.41      2.21 o 
  16   2   8       71.92       68.70      2.20 o 
  17   2   8        2.30        1.26      1.22 o 
  18   2   8      104.31       95.69      2.71 o 
  19   2   8        2.71        2.09      1.39 o 
  20   2   8       80.82       77.26      2.63 o 
  21   2   8       12.69       15.61      2.08 o 
  22   2   8        6.56        5.62      1.96 o 
 -23   3   8       10.73        6.97      2.39 o 
 -22   3   8       15.37       12.82      2.15 o 
 -21   3   8        0.31        1.82      1.85 o 
 -20   3   8       23.39       28.80      1.87 o 
 -19   3   8        3.29        2.25      1.37 o 
 -18   3   8       53.94       53.43      2.13 o 
 -17   3   8       17.91       18.02      1.53 o 
 -16   3   8      126.65      125.88      2.81 o 
 -15   3   8      150.47      150.88      3.00 o 
 -14   3   8       65.92       64.56      3.07 o 
 -13   3   8      208.32      205.90      3.38 o 
 -12   3   8       32.31       36.35      1.56 o 
 -11   3   8      588.31      553.04      5.10 o 
 -10   3   8      199.52      181.94      2.32 o 
  -9   3   8      104.61      108.96      2.44 o 
  -8   3   8      659.62      605.97      5.19 o 
  -7   3   8      255.54      212.96      2.33 o 
  -6   3   8     1302.53     1234.05      9.59 o 
  -5   3   8       23.34       24.30      0.68 o 
  -4   3   8      153.91      146.67      1.63 o 
  -3   3   8      404.29      393.56      3.18 o 
  -2   3   8        0.30        0.73      0.44 o 
  -1   3   8      881.56      865.40      7.44 o 
   0   3   8       59.25       65.73      1.29 o 
   1   3   8     1752.99     1722.66     13.79 o 
   2   3   8      661.09      620.90      5.85 o 
   3   3   8      101.43      118.91      1.50 o 
   4   3   8      344.69      338.18      2.94 o 
   5   3   8      661.06      653.34      5.32 o 
   6   3   8      946.75      920.59      7.68 o 
   7   3   8      146.63      167.98      2.03 o 
   8   3   8      445.30      391.93      4.07 o 
   9   3   8       55.32       56.53      1.15 o 
  10   3   8       16.61       17.56      0.85 o 
  11   3   8      188.04      184.19      2.82 o 
  12   3   8       45.95       46.40      1.82 o 
  13   3   8        0.60       -0.97      1.02 o 
  14   3   8      139.83      129.29      2.93 o 
  15   3   8       42.42       43.64      1.87 o 
  16   3   8       91.90       81.43      3.48 o 
  17   3   8       85.64       91.81      4.90 o 
  18   3   8       18.10       19.33      3.26 o 
  19   3   8       47.10       49.44      4.15 o 
  20   3   8       10.49       12.82      4.09 o 
  21   3   8        7.28        2.75      3.01 o 
 -21   4   8        5.30        9.96      3.10 o 
 -20   4   8        0.02        2.37      2.19 o 
 -19   4   8        1.16        1.55      1.77 o 
 -18   4   8       19.74       25.24      2.24 o 
 -17   4   8      123.43      129.11      3.63 o 
 -16   4   8        1.06        0.24      1.59 o 
 -15   4   8        7.60       11.51      1.76 o 
 -14   4   8       22.63       21.53      1.88 o 
 -13   4   8        3.25        3.19      1.49 o 
 -12   4   8       26.15       28.17      1.26 o 
 -11   4   8       15.27       13.50      1.08 o 
 -10   4   8       52.00       57.21      1.60 o 
  -9   4   8       14.15       14.17      1.19 o 
  -8   4   8      113.54      125.31      2.44 o 
  -7   4   8        2.79        9.48      1.29 o 
  -6   4   8      324.93      317.47      5.23 o 
  -5   4   8      126.18      132.11      2.59 o 
  -4   4   8      200.17      210.79      2.45 o 
  -3   4   8       75.50       97.46      1.92 o 
  -2   4   8       11.80       16.14      1.01 o 
  -1   4   8        1.14        5.08      0.91 o 
   0   4   8      468.72      450.17      5.63 o 
   1   4   8       29.32       45.98      1.47 o 
   2   4   8       49.79       60.09      1.60 o 
   3   4   8      300.59      274.81      3.94 o 
   4   4   8       13.14       15.75      0.96 o 
   5   4   8      155.15      151.33      2.87 o 
   6   4   8        2.80       10.02      0.89 o 
   7   4   8        4.23        6.25      1.41 o 
   8   4   8       40.18       40.40      1.64 o 
   9   4   8       68.32       55.59      1.82 o 
  10   4   8       36.41       32.75      1.75 o 
  11   4   8        6.84        7.51      1.09 o 
  12   4   8       41.48       39.29      1.84 o 
  13   4   8        9.06        7.92      1.02 o 
  14   4   8        6.05        5.30      0.98 o 
  15   4   8       24.84       26.98      1.52 o 
  16   4   8       81.73       80.19      2.15 o 
  17   4   8       38.79       36.49      1.50 o 
  18   4   8        1.88       -0.76      1.26 o 
  19   4   8        1.98        0.04      1.21 o 
  20   4   8        8.45        9.89      1.41 o 
 -19   5   8        0.13        1.31      3.14 o 
 -18   5   8        3.51        1.51      3.68 o 
 -17   5   8        6.95       12.64      2.53 o 
 -16   5   8        6.40        7.31      2.43 o 
 -15   5   8        0.91        2.64      2.14 o 
 -14   5   8       24.45       24.04      2.57 o 
 -13   5   8       51.23       51.91      1.88 o 
 -12   5   8        5.87        5.92      1.15 o 
 -11   5   8        3.04        3.99      1.16 o 
 -10   5   8       23.72       26.92      1.80 o 
  -9   5   8        0.03        4.24      1.12 o 
  -8   5   8       48.71       54.02      2.02 o 
  -7   5   8        4.26       10.18      1.27 o 
  -6   5   8       22.44       27.63      1.54 o 
  -5   5   8       15.57       21.93      1.88 o 
  -4   5   8      123.42      119.04      2.90 o 
  -3   5   8        2.68        4.44      1.01 o 
  -2   5   8       27.36       29.06      1.59 o 
  -1   5   8      109.92       89.64      2.32 o 
   0   5   8       46.73       47.30      1.86 o 
   1   5   8       80.67       71.68      2.21 o 
   2   5   8        6.36        3.84      1.32 o 
   3   5   8        8.87       13.55      1.34 o 
   4   5   8       41.61       44.19      2.04 o 
   5   5   8        1.00        3.55      1.22 o 
   6   5   8        9.30       14.04      1.23 o 
   7   5   8       14.52       18.20      1.23 o 
   8   5   8       31.68       37.17      1.90 o 
   9   5   8       10.82       12.43      3.23 o 
  10   5   8       15.59       13.70      1.88 o 
  11   5   8        6.43        4.90      2.31 o 
  12   5   8       32.97       33.19      2.85 o 
  13   5   8        2.87        3.34      1.93 o 
  14   5   8       32.71       32.36      1.99 o 
  15   5   8        3.66        3.08      2.00 o 
  16   5   8       21.56       23.06      2.28 o 
  17   5   8        1.72        1.77      1.56 o 
 -16   6   8        9.52       15.54      3.55 o 
 -15   6   8       49.52       53.56      4.33 o 
 -14   6   8        3.76        7.73      3.04 o 
 -13   6   8        4.66        5.29      2.35 o 
 -12   6   8        7.47        9.00      1.39 o 
 -11   6   8        9.26       12.61      1.84 o 
 -10   6   8      125.35      117.59      4.26 o 
  -9   6   8        2.90        3.69      1.57 o 
  -8   6   8        0.93        0.16      1.45 o 
  -7   6   8       44.85       47.55      3.36 o 
  -6   6   8        1.44        3.17      1.81 o 
  -5   6   8       44.21       48.48      2.67 o 
  -4   6   8       28.29       28.62      1.92 o 
  -3   6   8       11.30       16.56      2.42 o 
  -2   6   8      104.04       98.81      2.43 o 
  -1   6   8        9.56        5.53      1.70 o 
   0   6   8        0.34       -1.51      1.51 o 
   1   6   8       63.60       61.85      2.88 o 
   2   6   8       22.22       23.76      1.64 o 
   3   6   8      114.11      109.84      2.79 o 
   4   6   8        3.84        8.65      1.64 o 
   5   6   8       35.45       43.70      2.60 o 
   6   6   8       46.62       41.79      3.10 o 
   7   6   8        4.42        3.27      1.34 o 
   8   6   8       67.16       59.98      2.32 o 
   9   6   8        0.97        0.53      2.38 o 
  10   6   8      121.71      116.72      6.14 o 
  11   6   8        0.09       -2.42      3.54 o 
  12   6   8        0.13       -2.13      2.56 o 
  13   6   8       47.01       52.51      3.68 o 
  14   6   8        1.23        1.27      2.58 o 
 -10   7   8       11.16       13.82      2.69 o 
  -9   7   8        2.08        7.72      1.91 o 
  -8   7   8       36.55       38.49      3.83 o 
  -7   7   8        0.48       -0.31      2.07 o 
  -6   7   8        2.69        3.78      2.46 o 
  -5   7   8       30.36       32.67      3.04 o 
  -4   7   8       48.38       58.88      4.45 o 
  -3   7   8       19.89       21.54      3.45 o 
  -2   7   8        3.02        5.07      3.01 o 
  -1   7   8       19.75       19.99      3.32 o 
   0   7   8        0.22        1.12      1.33 o 
   1   7   8       25.22       24.28      2.68 o 
   2   7   8        2.92        3.47      2.32 o 
   3   7   8        4.61        6.56      2.32 o 
   4   7   8       48.67       47.43      2.84 o 
   5   7   8        2.23        4.12      1.97 o 
   6   7   8        5.61        1.83      4.20 o 
   7   7   8       12.66        5.92      3.31 o 
   8   7   8       25.80       30.03      3.78 o 
   9   7   8        1.28       -0.49      2.57 o 
 -25   1   9        2.09        2.55      2.93 o 
 -24   1   9        5.20        2.74      1.92 o 
 -23   1   9        8.66        5.36      1.77 o 
 -22   1   9        0.59        2.27      1.83 o 
 -21   1   9       67.82       67.42      2.38 o 
 -20   1   9        1.71       -0.96      1.27 o 
 -19   1   9       33.41       39.08      1.58 o 
 -18   1   9        0.18       -0.13      1.00 o 
 -17   1   9       91.82       84.51      2.32 o 
 -16   1   9      218.35      214.05      2.82 o 
 -15   1   9      162.56      148.41      2.22 o 
 -14   1   9      336.26      343.78      3.76 o 
 -13   1   9      122.33      110.90      1.78 o 
 -12   1   9       11.27        7.69      0.80 o 
 -11   1   9      243.82      246.00      2.61 o 
 -10   1   9      346.99      363.28      3.86 o 
  -9   1   9      885.91      903.09      6.37 o 
  -8   1   9        4.81        4.65      0.42 o 
  -7   1   9      256.26      259.92      1.95 o 
  -6   1   9       26.24       22.62      0.48 o 
  -5   1   9      875.35      902.74      6.06 o 
  -4   1   9      353.15      322.10      2.42 o 
  -3   1   9      250.69      253.55      2.41 o 
  -2   1   9      744.15      891.29      6.85 o 
  -1   1   9     1434.14     1613.29     10.86 o 
   0   1   9     1215.82     1234.46      9.27 o 
   1   1   9     2545.97     2878.93     20.04 o 
   2   1   9      975.47     1213.17      8.74 o 
   3   1   9     1051.50     1124.70      8.58 o 
   4   1   9      341.87      387.97      3.44 o 
   5   1   9      401.54      472.35      4.07 o 
   6   1   9     1971.77     2080.67     17.70 o 
   7   1   9       64.88       64.85      1.01 o 
   8   1   9      224.50      216.54      2.57 o 
   9   1   9       80.31       87.67      1.81 o 
  10   1   9       45.70       52.55      1.38 o 
  11   1   9      267.33      250.25      3.40 o 
  12   1   9      237.47      234.02      3.31 o 
  13   1   9      552.47      533.49      7.03 o 
  14   1   9       12.05       12.98      1.30 o 
  15   1   9       21.76       19.85      1.49 o 
  16   1   9        7.75        9.50      1.07 o 
  17   1   9      129.07      119.89      2.51 o 
  18   1   9       32.83       33.68      1.60 o 
  19   1   9       27.23       24.23      1.53 o 
  20   1   9       38.45       35.27      2.72 o 
  21   1   9        6.27        6.29      1.35 o 
  22   1   9        0.76        0.30      1.30 o 
  23   1   9        0.38        0.97      1.39 o 
 -24   2   9        0.85       -2.21      2.21 o 
 -23   2   9        0.00       -0.95      1.82 o 
 -22   2   9       12.62       11.20      1.93 o 
 -21   2   9        0.00        0.04      1.66 o 
 -20   2   9       17.99       17.82      1.61 o 
 -19   2   9        0.05       -0.81      1.20 o 
 -18   2   9        9.48       12.66      1.40 o 
 -17   2   9      171.47      165.72      3.10 o 
 -16   2   9        0.19        0.07      1.07 o 
 -15   2   9       60.82       64.64      1.93 o 
 -14   2   9      186.26      182.68      3.05 o 
 -13   2   9       99.46       97.26      2.00 o 
 -12   2   9        0.56        1.67      0.85 o 
 -11   2   9      552.63      511.87      4.71 o 
 -10   2   9       79.26       70.43      1.71 o 
  -9   2   9      204.78      194.10      1.89 o 
  -8   2   9      203.70      222.28      1.95 o 
  -7   2   9        0.19        0.81      0.43 o 
  -6   2   9      214.43      250.08      1.96 o 
  -5   2   9       20.39       35.19      0.67 o 
  -4   2   9      267.90      307.10      2.51 o 
  -3   2   9      677.00      780.82      5.59 o 
  -2   2   9     1237.00     1309.13      9.95 o 
  -1   2   9      397.66      490.19      4.32 o 
   0   2   9      428.17      445.66      3.96 o 
   1   2   9      713.56      776.11      5.78 o 
   2   2   9      177.51      146.22      1.68 o 
   3   2   9     2202.47     2189.86     17.16 o 
   4   2   9       52.94       60.51      0.88 o 
   5   2   9      184.77      164.06      1.83 o 
   6   2   9       22.45       20.08      0.72 o 
   7   2   9        6.18        5.25      0.56 o 
   8   2   9       11.34       14.18      0.93 o 
   9   2   9       11.49       11.87      0.73 o 
  10   2   9      290.70      277.08      3.16 o 
  11   2   9        6.52        9.56      1.08 o 
  12   2   9      446.61      422.12      6.02 o 
  13   2   9      115.61      114.27      2.54 o 
  14   2   9        7.47        7.18      1.15 o 
  15   2   9      174.40      175.94      3.29 o 
  16   2   9        5.51        6.71      1.40 o 
  17   2   9       79.52       83.22      2.53 o 
  18   2   9       38.01       37.35      1.95 o 
  19   2   9       20.51       22.19      1.78 o 
  20   2   9        6.93        8.75      2.28 o 
  21   2   9        9.27       10.33      1.98 o 
  22   2   9       25.51       25.54      2.45 o 
 -23   3   9        0.17        1.13      3.46 o 
 -22   3   9        2.45        1.37      2.22 o 
 -21   3   9       61.83       64.79      2.94 o 
 -20   3   9       21.27       24.02      2.13 o 
 -19   3   9        4.23        5.51      1.75 o 
 -18   3   9       11.67       13.57      1.81 o 
 -17   3   9        0.44        2.71      1.34 o 
 -16   3   9       24.00       27.43      1.67 o 
 -15   3   9       60.17       61.75      2.11 o 
 -14   3   9        0.87        0.44      1.10 o 
 -13   3   9       22.87       27.85      1.55 o 
 -12   3   9       23.75       18.71      0.88 o 
 -11   3   9        4.31        8.43      0.77 o 
 -10   3   9      284.36      266.74      2.96 o 
  -9   3   9        5.14        9.15      0.78 o 
  -8   3   9       10.85       19.97      1.44 o 
  -7   3   9       36.08       41.19      1.06 o 
  -6   3   9        1.24        4.64      0.70 o 
  -5   3   9       14.07       18.96      0.73 o 
  -4   3   9      115.80      113.07      1.46 o 
  -3   3   9      172.53      154.48      1.79 o 
  -2   3   9       45.28       51.08      1.13 o 
  -1   3   9       18.87       24.01      0.85 o 
   0   3   9       17.34       19.00      0.77 o 
   1   3   9      167.38      191.55      2.52 o 
   2   3   9      189.35      197.62      2.45 o 
   3   3   9      652.89      641.37      5.33 o 
   4   3   9       71.58       59.62      1.18 o 
   5   3   9      194.17      196.17      3.53 o 
   6   3   9      208.06      209.48      2.73 o 
   7   3   9      385.03      365.21      4.16 o 
   8   3   9      135.92      123.09      1.79 o 
   9   3   9        0.38        0.42      0.64 o 
  10   3   9      218.30      190.74      3.16 o 
  11   3   9       11.25        6.85      0.68 o 
  12   3   9        9.24        8.31      1.00 o 
  13   3   9       24.16       28.75      2.54 o 
  14   3   9        1.22        1.92      1.84 o 
  15   3   9        0.52        3.22      1.93 o 
  16   3   9       35.05       40.53      2.72 o 
  17   3   9       27.81       37.75      3.69 o 
  18   3   9        0.29        2.36      2.62 o 
  19   3   9       26.67       27.89      3.63 o 
  20   3   9       11.68        8.10      3.15 o 
  21   3   9       12.70       12.70      3.31 o 
 -21   4   9        1.46       -2.24      3.56 o 
 -20   4   9        7.56       10.97      3.18 o 
 -19   4   9       40.38       46.27      3.84 o 
 -18   4   9       34.04       43.09      3.02 o 
 -17   4   9        1.68        4.03      3.47 o 
 -16   4   9        3.16        4.58      1.96 o 
 -15   4   9       62.11       67.75      2.79 o 
 -14   4   9       40.23       47.56      2.33 o 
 -13   4   9       32.30       33.36      2.05 o 
 -12   4   9       37.38       36.97      1.40 o 
 -11   4   9      105.56       96.86      2.09 o 
 -10   4   9       65.06       69.37      1.72 o 
  -9   4   9      116.27      119.73      2.37 o 
  -8   4   9      320.77      311.85      4.04 o 
  -7   4   9      969.16      889.17      9.95 o 
  -6   4   9       46.08       56.45      1.94 o 
  -5   4   9      308.30      308.29      3.36 o 
  -4   4   9       92.48       94.51      1.71 o 
  -3   4   9      265.14      249.80      3.88 o 
  -2   4   9      164.42      154.14      2.39 o 
  -1   4   9      254.96      233.55      3.92 o 
   0   4   9      357.28      346.91      4.65 o 
   1   4   9       32.93       37.12      1.43 o 
   2   4   9       15.47       19.51      1.14 o 
   3   4   9      236.52      222.17      2.91 o 
   4   4   9       39.03       47.16      1.40 o 
   5   4   9      872.23      803.48      7.51 o 
   6   4   9        4.57        5.76      0.79 o 
   7   4   9      199.44      192.56      3.46 o 
   8   4   9       64.67       70.11      1.95 o 
   9   4   9       22.78       24.18      1.33 o 
  10   4   9      181.16      167.17      2.99 o 
  11   4   9        6.21        8.28      1.19 o 
  12   4   9       54.80       56.77      1.63 o 
  13   4   9        2.50        3.42      1.05 o 
  14   4   9        1.49        1.87      1.08 o 
  15   4   9       14.40       12.66      1.62 o 
  16   4   9       14.11       18.37      1.72 o 
  17   4   9       28.80       24.79      2.49 o 
  18   4   9        0.98       -0.38      1.22 o 
  19   4   9        4.84        2.35      1.27 o 
 -19   5   9        5.70        9.71      3.83 o 
 -18   5   9       26.75       38.50      4.02 o 
 -17   5   9        3.68        6.68      3.98 o 
 -16   5   9       57.15       61.77      4.28 o 
 -15   5   9       17.15       23.43      3.25 o 
 -14   5   9        0.01        0.79      2.04 o 
 -13   5   9       32.99       36.48      1.52 o 
 -12   5   9        6.54       10.02      1.27 o 
 -11   5   9       54.50       53.80      2.34 o 
 -10   5   9        0.33        0.88      1.34 o 
  -9   5   9       70.47       60.91      1.96 o 
  -8   5   9       80.32       77.25      3.17 o 
  -7   5   9       54.81       54.65      2.06 o 
  -6   5   9      200.85      193.44      4.82 o 
  -5   5   9        6.63       11.52      1.48 o 
  -4   5   9      153.86      138.51      2.32 o 
  -3   5   9        8.22        8.25      1.07 o 
  -2   5   9       28.67       33.59      1.83 o 
  -1   5   9        1.07        1.72      1.27 o 
   0   5   9        6.28        5.58      1.24 o 
   1   5   9       19.92       18.52      1.46 o 
   2   5   9      260.51      242.56      4.44 o 
   3   5   9        5.52       12.62      1.32 o 
   4   5   9      228.91      211.71      3.99 o 
   5   5   9       38.36       41.38      2.25 o 
   6   5   9       75.74       66.18      1.95 o 
   7   5   9      176.65      175.96      2.88 o 
   8   5   9       49.11       48.45      2.28 o 
   9   5   9      122.32      123.58      2.98 o 
  10   5   9       17.07       17.43      1.60 o 
  11   5   9       53.82       52.37      3.05 o 
  12   5   9        2.35        1.30      1.35 o 
  13   5   9       13.94       12.79      1.61 o 
  14   5   9      135.81      126.18      3.82 o 
  15   5   9        0.30       -1.11      1.44 o 
  16   5   9        9.86        8.70      1.58 o 
  17   5   9        3.33        4.61      1.49 o 
 -15   6   9        1.07        5.89      3.23 o 
 -14   6   9        0.18        4.68      2.91 o 
 -13   6   9        0.01       -0.52      2.11 o 
 -12   6   9        1.18        0.65      1.75 o 
 -11   6   9       11.54       15.42      2.17 o 
 -10   6   9       29.42       36.13      2.00 o 
  -9   6   9        2.48        4.14      1.60 o 
  -8   6   9        3.37        3.66      1.52 o 
  -7   6   9       30.31       27.77      3.27 o 
  -6   6   9        2.84        2.06      2.94 o 
  -5   6   9       59.60       54.60      2.79 o 
  -4   6   9        2.51        4.66      1.64 o 
  -3   6   9       20.11       25.18      2.43 o 
  -2   6   9        7.17        7.84      1.25 o 
  -1   6   9        3.33        4.46      1.48 o 
   0   6   9        0.42        1.28      1.63 o 
   1   6   9        0.38        1.56      1.64 o 
   2   6   9        5.57        5.66      1.36 o 
   3   6   9        1.44        4.24      1.36 o 
   4   6   9        0.99        2.70      2.08 o 
   5   6   9       17.16       19.56      2.11 o 
   6   6   9       16.36       16.32      1.62 o 
   7   6   9       15.12       13.93      1.44 o 
   8   6   9        0.51       -0.93      2.21 o 
   9   6   9       15.92       19.41      4.11 o 
  10   6   9       13.70       13.87      3.01 o 
  11   6   9        4.80        4.51      3.92 o 
  12   6   9       18.24       25.65      3.07 o 
  13   6   9        0.00        3.18      2.55 o 
  14   6   9        1.04        5.22      2.64 o 
 -10   7   9        0.75        1.18      2.18 o 
  -9   7   9       22.81       24.75      4.08 o 
  -8   7   9        2.74        4.47      2.45 o 
  -7   7   9        0.90        2.36      2.10 o 
  -6   7   9        6.38       14.67      2.71 o 
  -5   7   9        0.61        5.00      2.47 o 
  -4   7   9       32.32       36.98      3.91 o 
  -3   7   9       11.77       11.55      3.23 o 
  -2   7   9        1.98        5.00      2.87 o 
  -1   7   9       27.62       32.22      3.68 o 
   0   7   9        1.74        3.00      2.00 o 
   1   7   9       26.06       24.91      2.43 o 
   2   7   9       12.22       12.33      2.57 o 
   3   7   9       27.58       26.53      2.44 o 
   4   7   9        0.85        1.48      1.89 o 
   5   7   9        7.31       13.37      2.55 o 
   6   7   9        2.21        3.79      2.26 o 
   7   7   9       13.55       12.09      1.58 o 
   8   7   9       15.26       16.22      3.01 o 
 -25   0  10       16.77       14.44      3.46 o 
 -24   0  10       22.17       25.79      7.78 o 
 -23   0  10        0.00       -2.48      2.48 o 
 -22   0  10        3.36        1.99      3.61 o 
 -21   0  10      176.69      185.10      4.81 o 
 -20   0  10        0.01       -0.10      1.71 o 
 -19   0  10        2.51        0.06      1.52 o 
 -18   0  10        3.35        1.75      1.26 o 
 -17   0  10      288.39      276.04      4.54 o 
 -16   0  10        8.74       10.08      1.23 o 
 -15   0  10        3.39        3.73      1.03 o 
 -14   0  10       43.01       48.23      1.74 o 
 -13   0  10       42.15       33.45      1.43 o 
 -12   0  10      395.18      418.11      5.68 o 
 -11   0  10        6.78        9.00      0.93 o 
 -10   0  10      888.49      907.18      9.66 o 
  -9   0  10      144.94      165.52      2.13 o 
  -8   0  10      239.41      220.35      2.56 o 
  -7   0  10        3.87        0.28      0.36 o 
  -6   0  10        3.47        2.13      0.42 o 
  -5   0  10     3934.19     4329.18     35.83 o 
  -4   0  10     1048.31     1205.38     12.33 o 
  -3   0  10      184.52      137.97      1.96 o 
  -2   0  10       20.55       33.67      0.81 o 
  -1   0  10     4278.76     4688.79     42.11 o 
   0   0  10     1049.29     1029.29      9.62 o 
   1   0  10     1326.29     1605.27     16.15 o 
   2   0  10      524.37      724.42      7.57 o 
   3   0  10      443.25      481.87      5.88 o 
   4   0  10      102.10       82.57      1.54 o 
   5   0  10     1715.55     1855.32     20.84 o 
   6   0  10      837.48      877.02     10.18 o 
   7   0  10     1017.83     1045.53     10.69 o 
   8   0  10       24.88       26.40      0.84 o 
   9   0  10      200.18      159.97      4.62 o 
  10   0  10      451.93      480.89     15.97 o 
  11   0  10     1313.54     1309.68     44.28 o 
  12   0  10      202.41      202.29      9.87 o 
  13   0  10      624.95      603.07     15.93 o 
  14   0  10       40.39       39.00      2.20 o 
  15   0  10       56.19       56.25      2.61 o 
  16   0  10      276.38      263.60      6.07 o 
  17   0  10       30.88       32.53      2.50 o 
  18   0  10       12.75       12.75      1.67 o 
  19   0  10       91.73       79.83      1.92 o 
  20   0  10       19.52       19.15      1.39 o 
  21   0  10        0.26       -0.25      1.15 o 
  22   0  10       60.70       57.69      5.65 o 
  23   0  10        0.19        1.20      1.39 o 
 -24   1  10        4.46        2.78      2.41 o 
 -23   1  10        1.86       -2.13      2.13 o 
 -22   1  10       68.09       73.56      3.35 o 
 -21   1  10        1.01        1.75      1.64 o 
 -20   1  10        0.17       -1.28      1.43 o 
 -19   1  10        5.78        6.88      1.32 o 
 -18   1  10       13.17       12.86      1.21 o 
 -17   1  10       11.92        9.91      1.11 o 
 -16   1  10       18.40       23.63      1.23 o 
 -15   1  10        0.05       -0.74      0.81 o 
 -14   1  10        2.75        3.59      0.75 o 
 -13   1  10        6.89        4.46      1.43 o 
 -12   1  10        3.18        5.04      0.76 o 
 -11   1  10       30.12       37.86      1.08 o 
 -10   1  10      655.64      659.78      5.10 o 
  -9   1  10        5.55        8.48      0.61 o 
  -8   1  10        2.03        4.96      0.42 o 
  -7   1  10      313.08      310.37      2.30 o 
  -6   1  10        0.45        1.99      0.31 o 
  -5   1  10      140.86      197.75      1.75 o 
  -4   1  10       29.90       28.52      0.68 o 
  -3   1  10        9.93       15.27      0.47 o 
  -2   1  10      641.42      704.67      5.56 o 
  -1   1  10     3638.76     4412.17     29.03 o 
   0   1  10       33.72       35.18      0.80 o 
   1   1  10      267.78      323.16      2.64 o 
   2   1  10      213.32      223.01      1.95 o 
   3   1  10       10.60        9.92      0.45 o 
   4   1  10        8.75        8.57      0.48 o 
   5   1  10       51.48       69.22      1.05 o 
   6   1  10      302.56      313.94      2.91 o 
   7   1  10      943.12     1003.62     10.16 o 
   8   1  10      580.95      557.42      5.08 o 
   9   1  10       58.55       52.02      1.38 o 
  10   1  10      697.37      680.24      6.85 o 
  11   1  10       41.20       41.46      1.39 o 
  12   1  10      172.92      164.96      2.68 o 
  13   1  10       60.29       58.31      1.63 o 
  14   1  10        4.93        3.84      0.87 o 
  15   1  10        2.06        0.86      1.14 o 
  16   1  10       12.66       10.99      1.19 o 
  17   1  10       21.75       20.28      1.41 o 
  18   1  10        8.21        8.44      1.26 o 
  19   1  10       53.06       52.19      1.97 o 
  20   1  10       33.21       32.91      1.70 o 
  21   1  10       25.83       29.28      1.73 o 
  22   1  10       11.16        8.21      1.48 o 
 -24   2  10        7.60        6.61      3.23 o 
 -23   2  10       12.76       13.46      4.84 o 
 -22   2  10        9.40        5.60      2.34 o 
 -21   2  10        5.57        6.17      1.82 o 
 -20   2  10        6.05        4.79      2.40 o 
 -19   2  10       34.38       33.89      2.10 o 
 -18   2  10       27.52       27.81      1.69 o 
 -17   2  10       40.04       42.23      1.82 o 
 -16   2  10       67.19       62.82      2.02 o 
 -15   2  10       83.82       73.67      2.11 o 
 -14   2  10       50.84       52.86      1.80 o 
 -13   2  10       73.10       66.15      1.90 o 
 -12   2  10       16.30       21.94      1.22 o 
 -11   2  10      342.59      328.25      3.29 o 
 -10   2  10      420.64      398.42      3.63 o 
  -9   2  10        2.86        4.56      0.55 o 
  -8   2  10       42.37       37.62      0.90 o 
  -7   2  10      475.79      458.67      3.38 o 
  -6   2  10      329.53      355.38      2.64 o 
  -5   2  10       51.28       58.13      0.83 o 
  -4   2  10       31.33       27.47      0.80 o 
  -3   2  10       67.40       62.62      1.39 o 
  -2   2  10     1523.36     1562.17     14.47 o 
  -1   2  10       36.04       42.97      0.93 o 
   0   2  10      506.16      489.66      4.60 o 
   1   2  10      193.27      197.69      1.87 o 
   2   2  10        0.25        2.02      0.37 o 
   3   2  10      282.35      278.41      2.76 o 
   4   2  10      353.09      416.90      3.39 o 
   5   2  10      708.03      716.70      7.46 o 
   6   2  10       80.03       73.16      1.20 o 
   7   2  10       43.60       33.45      0.88 o 
   8   2  10        1.56        1.86      0.56 o 
   9   2  10      451.49      435.87      4.87 o 
  10   2  10      420.35      397.54      4.79 o 
  11   2  10      314.68      294.19      3.49 o 
  12   2  10      279.39      285.46      3.82 o 
  13   2  10       29.40       34.38      1.59 o 
  14   2  10        2.47        3.06      1.16 o 
  15   2  10       98.57       97.78      2.55 o 
  16   2  10        1.91        2.44      1.26 o 
  17   2  10      167.85      159.55      3.37 o 
  18   2  10        0.13        0.04      1.37 o 
  19   2  10       15.53       10.92      1.61 o 
  20   2  10       23.32       23.35      1.83 o 
  21   2  10        2.47        2.14      2.11 o 
  22   2  10        1.45        1.39      1.87 o 
 -23   3  10        0.38       -2.30      5.33 o 
 -22   3  10        1.58        0.73      4.77 o 
 -21   3  10       33.23       37.34      3.71 o 
 -20   3  10        0.47        3.54      2.13 o 
 -19   3  10       32.24       29.29      2.22 o 
 -18   3  10       21.76       19.19      2.00 o 
 -17   3  10       54.87       59.47      2.61 o 
 -16   3  10      129.45      137.02      3.44 o 
 -15   3  10        3.58        5.26      1.48 o 
 -14   3  10       66.13       71.87      2.20 o 
 -13   3  10       95.02       94.32      3.06 o 
 -12   3  10       31.90       31.34      1.08 o 
 -11   3  10      115.89      111.15      1.78 o 
 -10   3  10        6.50       10.28      0.84 o 
  -9   3  10      864.33      812.70      6.75 o 
  -8   3  10        1.58        2.60      0.68 o 
  -7   3  10      381.77      379.49      3.58 o 
  -6   3  10      118.58      100.54      1.40 o 
  -5   3  10      106.49      105.77      1.72 o 
  -4   3  10      981.09      953.79      7.60 o 
  -3   3  10      137.68      145.14      2.21 o 
  -2   3  10      111.12      127.15      1.98 o 
  -1   3  10      145.92      133.28      2.08 o 
   0   3  10       34.78       39.72      1.13 o 
   1   3  10     1183.82     1122.54      9.98 o 
   2   3  10      375.91      370.50      3.88 o 
   3   3  10     1189.85     1196.77      9.33 o 
   4   3  10      606.84      602.54      5.33 o 
   5   3  10      579.67      544.28      6.15 o 
   6   3  10        0.18        0.55      0.69 o 
   7   3  10       16.26       21.77      1.11 o 
   8   3  10        9.42       13.81      0.86 o 
   9   3  10      152.04      152.46      2.30 o 
  10   3  10       68.87       66.11      1.65 o 
  11   3  10       73.37       61.58      1.41 o 
  12   3  10      111.46      108.99      2.50 o 
  13   3  10      124.06      121.35      2.89 o 
  14   3  10      176.38      164.94      3.47 o 
  15   3  10       49.16       49.87      2.11 o 
  16   3  10      137.54      129.11      5.45 o 
  17   3  10        1.24        1.18      2.95 o 
  18   3  10       26.52       22.39      3.29 o 
  19   3  10        1.33       -1.08      2.68 o 
  20   3  10        0.60        0.67      2.84 o 
  21   3  10       13.00       19.14      4.99 o 
 -21   4  10        0.30        3.63      3.02 o 
 -20   4  10        1.98        0.50      2.89 o 
 -19   4  10        6.96       10.41      3.06 o 
 -18   4  10       49.92       52.36      3.96 o 
 -17   4  10        0.36        1.49      3.03 o 
 -16   4  10        5.89        5.56      2.61 o 
 -15   4  10        7.13       12.35      2.15 o 
 -14   4  10        4.09        6.66      1.93 o 
 -13   4  10       16.25       19.87      1.32 o 
 -12   4  10       46.84       45.94      2.46 o 
 -11   4  10        9.83       14.24      1.24 o 
 -10   4  10       85.65       85.65      2.28 o 
  -9   4  10      163.06      151.75      2.66 o 
  -8   4  10      144.40      153.18      2.66 o 
  -7   4  10      115.66      128.93      2.70 o 
  -6   4  10        0.01        3.58      1.08 o 
  -5   4  10       84.87       85.53      1.60 o 
  -4   4  10        2.48        8.14      0.86 o 
  -3   4  10        7.69       12.27      1.00 o 
  -2   4  10       34.35       32.97      1.43 o 
  -1   4  10        7.15        7.55      1.35 o 
   0   4  10       28.61       40.53      1.69 o 
   1   4  10       32.42       41.06      2.02 o 
   2   4  10     1161.11     1110.52     10.17 o 
   3   4  10       16.36       17.92      1.14 o 
   4   4  10      180.22      163.56      2.38 o 
   5   4  10        2.64        8.57      0.86 o 
   6   4  10       22.91       27.36      1.06 o 
   7   4  10       71.24       73.84      2.01 o 
   8   4  10       11.56       13.95      1.19 o 
   9   4  10        0.31        0.95      0.95 o 
  10   4  10        1.72        1.90      1.01 o 
  11   4  10        0.65       -1.12      1.12 o 
  12   4  10       10.55        9.41      1.16 o 
  13   4  10       45.79       41.97      1.74 o 
  14   4  10       40.42       43.51      1.62 o 
  15   4  10      147.17      140.67      2.47 o 
  16   4  10       20.86       20.15      1.24 o 
  17   4  10        1.29       -0.37      1.56 o 
  18   4  10        0.52       -1.79      1.79 o 
  19   4  10        7.13        7.26      1.36 o 
 -19   5  10        9.05       17.97      3.73 o 
 -18   5  10        0.24        1.79      3.28 o 
 -17   5  10        4.40       11.23      3.25 o 
 -16   5  10        0.42        2.87      5.49 o 
 -15   5  10        0.01       -0.36      2.88 o 
 -14   5  10       54.67       56.55      4.04 o 
 -13   5  10        9.01       10.46      1.27 o 
 -12   5  10        7.66        8.11      1.27 o 
 -11   5  10        1.93        4.57      1.44 o 
 -10   5  10       15.95       18.11      1.73 o 
  -9   5  10       20.80       19.66      1.97 o 
  -8   5  10        1.96        4.12      1.34 o 
  -7   5  10        7.45       13.77      1.40 o 
  -6   5  10       78.50       78.54      2.88 o 
  -5   5  10        2.55        8.20      1.73 o 
  -4   5  10       98.41       81.20      1.88 o 
  -3   5  10       20.78       24.59      1.54 o 
  -2   5  10      178.10      158.11      3.38 o 
  -1   5  10        0.03        0.84      1.23 o 
   0   5  10       10.91       13.17      1.45 o 
   1   5  10       14.98       15.89      1.47 o 
   2   5  10       31.73       35.98      1.94 o 
   3   5  10       45.66       48.11      2.18 o 
   4   5  10        2.17        9.75      1.48 o 
   5   5  10       16.46       21.25      1.37 o 
   6   5  10        6.76       11.63      1.18 o 
   7   5  10        2.01        6.73      1.11 o 
   8   5  10       18.64       21.23      1.91 o 
   9   5  10       45.02       42.29      2.77 o 
  10   5  10       17.32       18.50      1.61 o 
  11   5  10       40.46       41.48      2.25 o 
  12   5  10        7.82        8.72      1.47 o 
  13   5  10       24.22       28.83      2.70 o 
  14   5  10       13.04       16.83      3.89 o 
  15   5  10        4.72        4.28      2.17 o 
  16   5  10        1.11       -0.81      1.36 o 
  17   5  10        0.62        0.29      2.82 o 
 -15   6  10        3.62        3.68      3.14 o 
 -14   6  10        2.60        2.65      3.07 o 
 -13   6  10        1.05        1.02      2.03 o 
 -12   6  10       21.48       27.21      2.36 o 
 -11   6  10       37.64       40.73      2.68 o 
 -10   6  10        1.80        2.56      1.83 o 
  -9   6  10        9.98       11.37      1.98 o 
  -8   6  10        8.54       11.85      2.09 o 
  -7   6  10       51.09       46.02      3.53 o 
  -6   6  10        4.81       10.42      2.13 o 
  -5   6  10       94.71       86.72      3.21 o 
  -4   6  10        2.54        5.93      2.42 o 
  -3   6  10      160.21      149.13      3.18 o 
  -2   6  10        0.09        0.58      1.19 o 
  -1   6  10        1.43       -0.12      1.31 o 
   0   6  10       31.81       36.05      2.35 o 
   1   6  10        1.13        2.38      1.68 o 
   2   6  10       26.47       28.88      2.40 o 
   3   6  10       18.50       18.47      1.82 o 
   4   6  10        2.73        5.30      1.82 o 
   5   6  10       64.78       62.24      4.63 o 
   6   6  10       23.65       24.33      2.29 o 
   7   6  10       31.78       31.66      1.88 o 
   8   6  10       58.61       57.55      3.62 o 
   9   6  10       69.84       75.08      4.07 o 
  10   6  10        9.65        8.57      3.04 o 
  11   6  10        2.76        0.47      2.43 o 
  12   6  10       60.81       62.86      3.82 o 
  13   6  10       10.50       10.93      2.77 o 
  -9   7  10       20.14       27.26      2.58 o 
  -8   7  10       17.43       16.12      2.45 o 
  -7   7  10        0.16        1.40      2.68 o 
  -6   7  10       67.69       62.18      3.72 o 
  -5   7  10        8.87       14.10      2.77 o 
  -4   7  10       31.81       33.48      3.14 o 
  -3   7  10        0.10        5.68      3.00 o 
  -2   7  10       22.91       22.93      3.49 o 
  -1   7  10        8.06       11.89      3.45 o 
   0   7  10       14.14       19.40      1.85 o 
   1   7  10        4.69        7.74      2.29 o 
   2   7  10        0.43        2.46      2.34 o 
   3   7  10       13.67       13.61      2.41 o 
   4   7  10        6.85        7.07      2.03 o 
   5   7  10        0.04        2.95      2.28 o 
   6   7  10       34.13       31.95      2.77 o 
   7   7  10        5.92        6.04      4.27 o 
 -24   1  11       22.14       25.60      3.49 o 
 -23   1  11        0.00       -2.65      2.65 o 
 -22   1  11        1.38        1.70      2.15 o 
 -21   1  11        0.33       -0.76      1.66 o 
 -20   1  11        3.02        3.36      1.65 o 
 -19   1  11       65.63       68.61      2.54 o 
 -18   1  11        1.54        0.33      1.32 o 
 -17   1  11       76.25       72.80      2.11 o 
 -16   1  11       28.20       30.09      1.36 o 
 -15   1  11        0.03       -0.82      0.82 o 
 -14   1  11       48.91       49.86      1.50 o 
 -13   1  11       59.15       61.40      1.55 o 
 -12   1  11      193.10      179.89      2.40 o 
 -11   1  11       35.22       30.29      0.99 o 
 -10   1  11      176.41      171.69      1.71 o 
  -9   1  11      777.22      734.47      5.38 o 
  -8   1  11      374.64      379.69      2.67 o 
  -7   1  11      268.79      285.29      2.11 o 
  -6   1  11        5.04        5.17      0.34 o 
  -5   1  11       63.26       67.25      0.91 o 
  -4   1  11     1262.01     1268.54      9.19 o 
  -3   1  11        1.63        5.53      0.41 o 
  -2   1  11     1350.74     1445.93     10.91 o 
  -1   1  11        0.73        5.10      0.41 o 
   0   1  11      930.82     1045.35      8.01 o 
   1   1  11      134.94      107.09      1.19 o 
   2   1  11       25.60       23.35      0.59 o 
   3   1  11      890.89      875.86      6.85 o 
   4   1  11      138.50      136.57      1.61 o 
   5   1  11      677.83      768.95      6.47 o 
   6   1  11        6.00        5.24      0.49 o 
   7   1  11       17.56       19.12      0.66 o 
   8   1  11      184.73      172.77      2.32 o 
   9   1  11      246.21      251.39      3.06 o 
  10   1  11      435.42      410.55      4.14 o 
  11   1  11       87.87       85.21      1.60 o 
  12   1  11      205.27      200.56      2.66 o 
  13   1  11       12.18       13.02      0.82 o 
  14   1  11       34.38       33.47      1.45 o 
  15   1  11       41.35       44.56      1.64 o 
  16   1  11      171.30      162.87      2.98 o 
  17   1  11       35.56       36.10      1.71 o 
  18   1  11       13.03       15.77      1.38 o 
  19   1  11        2.38        5.17      1.32 o 
  20   1  11        0.51        0.80      1.36 o 
  21   1  11        9.27        8.70      1.43 o 
  22   1  11        2.39        1.40      1.38 o 
 -24   2  11        0.59        1.27      4.53 o 
 -23   2  11        6.29        7.55      3.09 o 
 -22   2  11        9.11        8.80      3.05 o 
 -21   2  11       17.91       18.91      2.43 o 
 -20   2  11        5.51       -0.41      1.93 o 
 -19   2  11        0.64       -0.33      1.51 o 
 -18   2  11      153.94      148.35      3.52 o 
 -17   2  11        0.01        3.10      1.48 o 
 -16   2  11       22.34       26.63      1.57 o 
 -15   2  11       37.38       38.36      1.69 o 
 -14   2  11        5.64        7.58      1.12 o 
 -13   2  11       90.34       91.88      2.15 o 
 -12   2  11        5.11        2.06      1.07 o 
 -11   2  11       96.38       95.32      1.53 o 
 -10   2  11        1.68        4.33      0.67 o 
  -9   2  11      227.82      216.41      3.52 o 
  -8   2  11       15.61       14.33      0.64 o 
  -7   2  11       93.77       81.53      1.05 o 
  -6   2  11      408.17      404.09      2.97 o 
  -5   2  11      542.18      540.80      3.78 o 
  -4   2  11        0.28        1.61      0.44 o 
  -3   2  11      173.99      160.52      1.95 o 
  -2   2  11       24.31       42.68      1.19 o 
  -1   2  11      262.56      264.31      2.67 o 
   0   2  11        8.32        7.78      0.49 o 
   1   2  11       46.83       45.90      1.33 o 
   2   2  11      721.01      740.19      6.68 o 
   3   2  11      565.10      582.09      5.05 o 
   4   2  11       70.00       63.86      1.12 o 
   5   2  11      447.68      441.14      4.05 o 
   6   2  11      315.45      308.18      3.09 o 
   7   2  11      600.28      584.95      5.22 o 
   8   2  11        3.67        4.53      0.83 o 
   9   2  11      295.89      287.24      3.22 o 
  10   2  11       25.47       30.91      1.84 o 
  11   2  11      188.63      162.97      2.52 o 
  12   2  11      377.04      375.65      4.13 o 
  13   2  11        7.50       10.07      0.89 o 
  14   2  11      195.33      195.60      3.14 o 
  15   2  11        0.24        0.37      1.04 o 
  16   2  11       24.25       24.25      1.49 o 
  17   2  11      103.74      100.78      2.50 o 
  18   2  11        2.12        2.02      1.43 o 
  19   2  11       24.30       22.77      1.60 o 
  20   2  11        0.09       -0.78      1.67 o 
  21   2  11        9.48       10.45      1.99 o 
 -22   3  11       11.42       15.05      3.28 o 
 -21   3  11        8.78       10.58      3.17 o 
 -20   3  11        1.46        0.13      3.45 o 
 -19   3  11        1.89        3.68      2.68 o 
 -18   3  11       24.38       28.30      2.52 o 
 -17   3  11        4.70        2.31      2.00 o 
 -16   3  11       25.75       29.95      2.29 o 
 -15   3  11        0.96        1.07      1.44 o 
 -14   3  11       24.30       26.73      1.84 o 
 -13   3  11       26.33       29.01      1.79 o 
 -12   3  11        0.02        1.91      0.79 o 
 -11   3  11        3.52        2.58      0.81 o 
 -10   3  11       48.31       50.76      1.45 o 
  -9   3  11       18.23       25.06      1.09 o 
  -8   3  11       26.89       27.54      1.46 o 
  -7   3  11       13.22       16.32      1.04 o 
  -6   3  11      118.80      127.85      1.67 o 
  -5   3  11       98.57      110.68      1.66 o 
  -4   3  11      183.95      166.54      2.11 o 
  -3   3  11      199.78      196.95      2.33 o 
  -2   3  11       32.84       40.39      1.23 o 
  -1   3  11      200.07      192.82      2.48 o 
   0   3  11      429.37      445.73      4.22 o 
   1   3  11      116.16      129.62      3.10 o 
   2   3  11     1997.89     1876.36     17.50 o 
   3   3  11        0.17        6.35      0.92 o 
   4   3  11       88.55       90.22      1.54 o 
   5   3  11       69.41       61.50      1.27 o 
   6   3  11        1.56        2.49      0.80 o 
   7   3  11       15.22       13.25      1.12 o 
   8   3  11       28.52       23.98      1.05 o 
   9   3  11       81.90       76.12      1.64 o 
  10   3  11       10.93        8.45      0.81 o 
  11   3  11        0.77        1.14      0.74 o 
  12   3  11       41.98       39.51      1.23 o 
  13   3  11       17.92       16.96      1.54 o 
  14   3  11       19.37       24.65      1.67 o 
  15   3  11        7.72       10.80      2.21 o 
  16   3  11       13.86       15.14      3.08 o 
  17   3  11        0.31       -1.27      2.54 o 
  18   3  11        6.58       -0.37      2.65 o 
  19   3  11       11.63       10.69      3.34 o 
  20   3  11       11.72       11.68      3.31 o 
 -21   4  11        3.07        2.83      3.09 o 
 -20   4  11       47.73       48.91      5.79 o 
 -19   4  11        2.43        3.83      2.96 o 
 -18   4  11        0.05       -1.88      2.68 o 
 -17   4  11       21.86       22.42      7.42 o 
 -16   4  11       16.65       17.75      5.37 o 
 -15   4  11       64.47       61.81      3.91 o 
 -14   4  11        2.81        2.60      2.42 o 
 -13   4  11       28.37       32.73      1.59 o 
 -12   4  11      160.43      150.40      2.83 o 
 -11   4  11       32.94       31.08      1.55 o 
 -10   4  11      127.30      128.15      2.75 o 
  -9   4  11        1.01        3.09      1.05 o 
  -8   4  11      238.36      218.67      3.27 o 
  -7   4  11       30.87       31.33      1.55 o 
  -6   4  11       90.25       87.49      1.77 o 
  -5   4  11      427.73      405.84      4.29 o 
  -4   4  11       68.49       67.88      1.79 o 
  -3   4  11      129.13      123.10      2.18 o 
  -2   4  11        0.31        0.91      1.08 o 
  -1   4  11       34.76       39.12      2.74 o 
   0   4  11      427.61      393.99      5.83 o 
   1   4  11       30.94       41.47      2.06 o 
   2   4  11      720.63      662.56      7.13 o 
   3   4  11       60.24       64.69      1.62 o 
   4   4  11      226.62      219.42      2.80 o 
   5   4  11       27.51       32.27      1.22 o 
   6   4  11       43.08       40.64      1.33 o 
   7   4  11      104.82      102.56      2.34 o 
   8   4  11        2.97        4.46      1.02 o 
   9   4  11       63.71       61.61      1.91 o 
  10   4  11        0.36       -0.73      0.97 o 
  11   4  11        1.96       -0.79      0.98 o 
  12   4  11        6.79        7.08      1.17 o 
  13   4  11       18.67       21.22      1.41 o 
  14   4  11       29.12       29.41      1.62 o 
  15   4  11       49.22       48.82      3.70 o 
  16   4  11        5.50        6.74      1.23 o 
  17   4  11        1.74        2.38      1.27 o 
  18   4  11        4.78        2.27      1.28 o 
 -18   5  11        6.34       12.72      3.50 o 
 -17   5  11       55.80       64.64      4.60 o 
 -16   5  11        0.93       -2.81      2.81 o 
 -15   5  11        0.45       -2.58      2.58 o 
 -14   5  11       36.41       40.71      3.76 o 
 -13   5  11        2.21        2.14      1.22 o 
 -12   5  11       52.46       46.81      4.05 o 
 -11   5  11       12.52       12.91      1.94 o 
 -10   5  11        2.60        6.35      1.55 o 
  -9   5  11       12.40       16.34      1.36 o 
  -8   5  11        0.16        3.75      1.16 o 
  -7   5  11      163.66      149.55      3.51 o 
  -6   5  11      159.77      163.24      8.52 o 
  -5   5  11       77.41       85.07      3.01 o 
  -4   5  11        0.03        1.67      0.98 o 
  -3   5  11        1.53        1.74      1.19 o 
  -2   5  11        1.12        0.36      1.27 o 
  -1   5  11       92.75       85.34      3.11 o 
   0   5  11        1.99        1.57      1.20 o 
   1   5  11      177.93      160.22      3.64 o 
   2   5  11        9.03       13.50      1.59 o 
   3   5  11      137.42      123.23      3.86 o 
   4   5  11       78.67       79.44      2.86 o 
   5   5  11       21.67       26.66      1.59 o 
   6   5  11      218.43      202.99      3.22 o 
   7   5  11        0.06        3.53      1.79 o 
   8   5  11       51.77       60.05      2.69 o 
   9   5  11        1.40        1.16      1.57 o 
  10   5  11        0.41       -1.27      1.27 o 
  11   5  11       10.20        8.78      1.48 o 
  12   5  11        0.34       -1.32      1.33 o 
  13   5  11      127.57      129.59      3.97 o 
  14   5  11       14.72       13.91      2.05 o 
  15   5  11        7.34        6.85      1.51 o 
  16   5  11       14.13       13.33      1.64 o 
 -15   6  11        2.44        7.49      3.23 o 
 -14   6  11        0.00       -2.22      2.91 o 
 -13   6  11       11.33       13.73      1.54 o 
 -12   6  11        1.41        5.57      2.26 o 
 -11   6  11        1.34        2.74      2.26 o 
 -10   6  11        6.67        8.08      1.99 o 
  -9   6  11        4.48        6.16      2.41 o 
  -8   6  11       32.45       36.01      7.31 o 
  -7   6  11        5.90       11.64      2.13 o 
  -6   6  11       29.17       36.71      3.51 o 
  -5   6  11        0.15        9.01      2.80 o 
  -4   6  11        0.59        1.73      2.34 o 
  -3   6  11        0.40        2.56      1.06 o 
  -2   6  11        0.73        0.89      1.24 o 
  -1   6  11        2.42        1.23      1.45 o 
   0   6  11        0.60        1.47      1.66 o 
   1   6  11        0.13        3.26      1.76 o 
   2   6  11        0.89        1.49      1.35 o 
   3   6  11        6.58        6.77      1.58 o 
   4   6  11       26.74       31.36      2.83 o 
   5   6  11       17.57       22.31      2.20 o 
   6   6  11       26.84       25.76      1.71 o 
   7   6  11        0.33        1.73      2.80 o 
   8   6  11        4.71       10.38      2.63 o 
   9   6  11        8.80        9.25      2.51 o 
  10   6  11        0.02       -0.42      2.32 o 
  11   6  11        9.89       15.01      3.44 o 
  12   6  11        0.92       -0.09      2.68 o 
  -9   7  11        2.31       -0.06      2.64 o 
  -8   7  11        4.72        4.86      2.62 o 
  -7   7  11        4.67        9.92      3.31 o 
  -6   7  11        6.11       10.92      2.68 o 
  -5   7  11       11.23       12.21      2.74 o 
  -4   7  11        5.00        6.22      2.54 o 
  -3   7  11        0.23        0.57      3.96 o 
  -2   7  11       27.93       29.15      3.69 o 
  -1   7  11       26.20       30.27      3.01 o 
   0   7  11       14.82       17.87      2.46 o 
   1   7  11       26.58       32.91      2.98 o 
   2   7  11       11.78       13.83      2.13 o 
   3   7  11        2.31        3.65      1.99 o 
   4   7  11        0.37        0.74      1.87 o 
   5   7  11        0.40        5.13      2.28 o 
   6   7  11       14.72       16.47      1.73 o 
 -24   0  12        2.63       -1.95      4.08 o 
 -23   0  12        0.07       -3.61      3.61 o 
 -22   0  12       11.42       16.60      4.22 o 
 -21   0  12       26.24       28.81      3.35 o 
 -20   0  12       50.93       55.56      3.74 o 
 -19   0  12        5.76        8.08      2.24 o 
 -18   0  12       40.22       42.35      3.04 o 
 -17   0  12        0.34       -1.75      1.75 o 
 -16   0  12        1.12        1.32      1.37 o 
 -15   0  12      363.65      366.98      6.42 o 
 -14   0  12      219.37      208.66      5.81 o 
 -13   0  12       11.91        6.74      1.05 o 
 -12   0  12       15.47       18.68      1.51 o 
 -11   0  12       33.42       40.68      1.88 o 
 -10   0  12      111.26      119.04      1.98 o 
  -9   0  12     1838.40     1781.44     16.43 o 
  -8   0  12      673.96      611.99      6.17 o 
  -7   0  12      371.39      379.06      4.26 o 
  -6   0  12     1722.19     1695.13     29.22 o 
  -5   0  12       19.92       18.49      0.85 o 
  -4   0  12      385.21      372.12      4.37 o 
  -3   0  12      666.22      707.96      7.60 o 
  -2   0  12      335.01      381.57      3.71 o 
  -1   0  12     1209.02     1145.11     10.77 o 
   0   0  12      356.20      444.02      4.53 o 
   1   0  12      555.48      471.84      5.27 o 
   2   0  12     1955.18     2054.92     21.08 o 
   3   0  12      123.73      136.12      2.31 o 
   4   0  12     1489.77     1486.81     16.99 o 
   5   0  12       91.70      122.37      2.17 o 
   6   0  12     1703.82     1700.57     19.31 o 
   7   0  12      517.08      545.84      6.76 o 
   8   0  12        4.43        4.04      0.71 o 
   9   0  12      474.38      454.92      5.78 o 
  10   0  12      215.73      206.60      2.69 o 
  11   0  12      299.81      270.58      3.77 o 
  12   0  12       26.65       23.99      1.06 o 
  13   0  12        9.89       11.05      0.83 o 
  14   0  12      334.93      312.64      4.33 o 
  15   0  12       79.55       80.31      2.38 o 
  16   0  12      129.49      111.63      2.24 o 
  17   0  12       26.26       24.94      1.26 o 
  18   0  12        0.76       -0.56      0.90 o 
  19   0  12       55.07       57.13      1.84 o 
  20   0  12        6.18        7.02      1.86 o 
  21   0  12       39.75       33.81      2.97 o 
  22   0  12        0.27       -0.59      2.48 o 
 -24   1  12        4.00        1.26      3.19 o 
 -23   1  12        0.27       -2.56      2.56 o 
 -22   1  12        1.37        0.40      2.58 o 
 -21   1  12        1.15        0.64      2.55 o 
 -20   1  12       36.27       39.74      2.75 o 
 -19   1  12        1.67        1.66      1.44 o 
 -18   1  12        5.53        7.08      1.51 o 
 -17   1  12       75.82       70.56      2.45 o 
 -16   1  12        0.57       -0.57      1.20 o 
 -15   1  12       17.06       18.70      1.48 o 
 -14   1  12        0.01        0.54      0.92 o 
 -13   1  12       29.09       23.73      1.13 o 
 -12   1  12      249.21      223.07      3.04 o 
 -11   1  12       99.45       92.68      1.31 o 
 -10   1  12      296.72      288.34      2.65 o 
  -9   1  12       26.53       40.90      0.82 o 
  -8   1  12      525.15      540.60      3.79 o 
  -7   1  12      187.03      167.53      1.84 o 
  -6   1  12      239.80      250.27      2.11 o 
  -5   1  12        7.94        4.83      0.44 o 
  -4   1  12      174.81      201.60      2.06 o 
  -3   1  12      288.95      316.68      2.60 o 
  -2   1  12      362.43      468.71      3.94 o 
  -1   1  12       35.60       49.02      0.88 o 
   0   1  12      249.57      251.14      2.37 o 
   1   1  12       58.03       51.63      0.81 o 
   2   1  12        0.07        1.40      0.42 o 
   3   1  12      193.69      188.07      1.93 o 
   4   1  12      125.73      151.31      1.80 o 
   5   1  12      466.83      440.93      4.01 o 
   6   1  12      205.61      204.32      2.20 o 
   7   1  12      167.45      176.56      1.99 o 
   8   1  12      260.24      222.88      2.33 o 
   9   1  12       71.42       66.61      1.26 o 
  10   1  12       13.20       10.94      0.81 o 
  11   1  12        6.33        8.94      0.78 o 
  12   1  12       67.61       65.98      1.36 o 
  13   1  12       93.75       88.36      1.60 o 
  14   1  12        1.70        2.06      0.92 o 
  15   1  12       65.34       62.86      1.63 o 
  16   1  12      148.68      143.66      3.56 o 
  17   1  12        5.56        5.11      1.25 o 
  18   1  12       33.99       36.56      1.75 o 
  19   1  12       26.06       26.68      1.73 o 
  20   1  12       26.05       24.50      1.68 o 
  21   1  12        1.94        2.56      1.35 o 
  22   1  12       15.41       13.04      2.23 o 
 -23   2  12        3.83        4.34      3.60 o 
 -22   2  12        0.56       -2.77      2.77 o 
 -21   2  12        0.04       -1.27      2.71 o 
 -20   2  12        0.01       -0.08      2.57 o 
 -19   2  12       12.18       10.97      2.79 o 
 -18   2  12        6.92       13.15      2.13 o 
 -17   2  12       22.57       27.34      1.93 o 
 -16   2  12       72.29       73.03      2.55 o 
 -15   2  12       13.18        9.96      1.42 o 
 -14   2  12        1.61        2.46      1.21 o 
 -13   2  12       40.30       42.80      1.91 o 
 -12   2  12        7.88        6.33      0.74 o 
 -11   2  12       51.16       55.68      1.23 o 
 -10   2  12       45.44       39.65      1.13 o 
  -9   2  12        0.07       -0.19      0.56 o 
  -8   2  12       99.52       85.06      1.07 o 
  -7   2  12        4.02        2.68      0.44 o 
  -6   2  12      566.24      564.30      4.11 o 
  -5   2  12      395.27      431.92      3.17 o 
  -4   2  12       55.61       63.38      0.98 o 
  -3   2  12      325.75      326.02      2.88 o 
  -2   2  12        5.28        1.02      0.38 o 
  -1   2  12       33.56       27.14      0.85 o 
   0   2  12      538.57      554.78      4.63 o 
   1   2  12       81.44       85.91      1.42 o 
   2   2  12      201.15      194.71      2.17 o 
   3   2  12       40.02       34.13      0.84 o 
   4   2  12        4.55        1.75      0.55 o 
   5   2  12        0.36        2.91      0.67 o 
   6   2  12      166.15      162.33      2.04 o 
   7   2  12       92.90       94.23      1.49 o 
   8   2  12      157.87      152.51      1.93 o 
   9   2  12      214.85      224.54      2.48 o 
  10   2  12       66.06       62.49      1.18 o 
  11   2  12        1.16        4.30      0.86 o 
  12   2  12       93.99       91.55      1.98 o 
  13   2  12        7.44       10.81      1.03 o 
  14   2  12       48.48       52.08      1.91 o 
  15   2  12        1.08        0.10      1.07 o 
  16   2  12       33.52       35.13      1.70 o 
  17   2  12        6.81        8.05      1.39 o 
  18   2  12        0.19       -1.02      1.27 o 
  19   2  12        3.33        0.63      1.64 o 
  20   2  12        4.46        1.89      1.79 o 
  21   2  12        0.01       -1.81      1.81 o 
 -22   3  12       20.48       27.13      3.74 o 
 -21   3  12        2.84        1.41      2.87 o 
 -20   3  12        4.11        0.42      5.25 o 
 -19   3  12       15.01       16.55      4.27 o 
 -18   3  12        1.31       -1.80      2.56 o 
 -17   3  12       34.47       34.36      3.38 o 
 -16   3  12       78.08       77.03      4.09 o 
 -15   3  12       23.49       24.49      5.26 o 
 -14   3  12      213.30      203.13      5.90 o 
 -13   3  12       24.79       25.65      1.51 o 
 -12   3  12       76.61       76.21      1.74 o 
 -11   3  12       46.85       44.94      1.37 o 
 -10   3  12      150.82      144.29      2.40 o 
  -9   3  12       15.56       10.97      1.00 o 
  -8   3  12       16.84       13.72      1.04 o 
  -7   3  12      289.70      255.62      2.70 o 
  -6   3  12      379.70      350.74      3.31 o 
  -5   3  12      346.85      341.89      3.47 o 
  -4   3  12      188.49      188.32      2.30 o 
  -3   3  12       96.72       87.24      2.00 o 
  -2   3  12      514.96      525.71      5.68 o 
  -1   3  12      172.96      166.38      2.31 o 
   0   3  12      552.49      536.89      5.33 o 
   1   3  12       79.22       76.08      1.60 o 
   2   3  12      421.43      400.24      4.19 o 
   3   3  12      300.56      297.81      3.33 o 
   4   3  12        0.35        0.82      0.62 o 
   5   3  12       29.63       26.92      1.47 o 
   6   3  12      388.17      370.97      4.76 o 
   7   3  12        9.10       13.10      0.95 o 
   8   3  12       54.44       59.30      1.55 o 
   9   3  12        0.51       -0.13      0.72 o 
  10   3  12       24.40       23.84      1.11 o 
  11   3  12      205.49      201.48      2.86 o 
  12   3  12       66.90       69.78      1.65 o 
  13   3  12      130.30      124.91      2.29 o 
  14   3  12        2.73        3.26      0.88 o 
  15   3  12       83.62       81.41      4.26 o 
  16   3  12       15.61       16.32      3.16 o 
  17   3  12        5.59        3.49      2.78 o 
  18   3  12        3.77       -2.31      2.68 o 
  19   3  12        1.02        0.42      2.81 o 
  20   3  12       12.81       16.03      3.49 o 
 -20   4  12       10.86       16.09      3.99 o 
 -19   4  12        2.45        6.84      3.05 o 
 -18   4  12        1.15       -0.76      2.74 o 
 -17   4  12        7.08        4.60      2.84 o 
 -16   4  12        9.02       10.60      2.95 o 
 -15   4  12       62.45       71.37      4.39 o 
 -14   4  12        2.93        4.59      2.62 o 
 -13   4  12       82.89       89.44      2.30 o 
 -12   4  12        8.70       17.43      1.49 o 
 -11   4  12       31.98       37.73      2.25 o 
 -10   4  12       43.84       47.73      2.17 o 
  -9   4  12        9.34       12.22      1.21 o 
  -8   4  12       64.00       72.51      1.94 o 
  -7   4  12        0.11        3.58      1.03 o 
  -6   4  12       70.26       75.31      2.46 o 
  -5   4  12       38.34       39.17      1.31 o 
  -4   4  12       36.98       36.16      1.27 o 
  -3   4  12      200.11      204.68      3.79 o 
  -2   4  12       53.85       57.52      2.16 o 
  -1   4  12      134.44      140.42      3.15 o 
   0   4  12        9.93       12.84      2.61 o 
   1   4  12      356.24      344.92      4.77 o 
   2   4  12        0.63        4.18      1.07 o 
   3   4  12        7.11        7.85      0.82 o 
   4   4  12       79.53       80.54      1.65 o 
   5   4  12       44.17       46.31      1.32 o 
   6   4  12       52.41       55.39      2.02 o 
   7   4  12        0.39        1.08      1.00 o 
   8   4  12       43.04       45.94      1.75 o 
   9   4  12       10.10       10.25      1.20 o 
  10   4  12        3.31        3.91      1.08 o 
  11   4  12        6.39        7.08      1.15 o 
  12   4  12       24.49       19.51      1.37 o 
  13   4  12       10.13       11.16      1.50 o 
  14   4  12      121.79      106.64      2.55 o 
  15   4  12        0.93        0.42      1.18 o 
  16   4  12        0.33       -1.10      1.10 o 
  17   4  12       12.20       13.64      1.52 o 
  18   4  12        0.84        0.29      1.25 o 
 -18   5  12        8.06       19.18      3.77 o 
 -17   5  12        6.12       10.07      3.23 o 
 -16   5  12        0.46        1.53      2.97 o 
 -15   5  12        3.61        7.22      2.96 o 
 -14   5  12        1.19        1.10      2.68 o 
 -13   5  12       12.81       13.83      1.46 o 
 -12   5  12        1.81        1.87      1.76 o 
 -11   5  12       43.26       47.92      3.40 o 
 -10   5  12        5.66        8.57      1.43 o 
  -9   5  12       37.00       35.31      1.80 o 
  -8   5  12       19.38       22.35      1.64 o 
  -7   5  12       68.74       64.14      2.67 o 
  -6   5  12        6.16       12.77      3.39 o 
  -5   5  12      105.78      100.73      2.22 o 
  -4   5  12        1.15        3.39      1.26 o 
  -3   5  12       31.75       34.05      1.77 o 
  -2   5  12        0.27        1.13      1.31 o 
  -1   5  12       56.03       53.34      2.31 o 
   0   5  12        0.00       -0.47      1.15 o 
   1   5  12       15.92       18.95      1.53 o 
   2   5  12       29.45       36.86      2.03 o 
   3   5  12        0.87        3.93      1.41 o 
   4   5  12       88.44       83.55      2.86 o 
   5   5  12       25.27       26.64      1.58 o 
   6   5  12       26.22       28.96      1.36 o 
   7   5  12       20.39       25.52      2.00 o 
   8   5  12       11.95       10.85      1.76 o 
   9   5  12        4.54        3.23      1.64 o 
  10   5  12       24.05       21.92      2.01 o 
  11   5  12        0.85        0.17      1.31 o 
  12   5  12        7.06       11.29      2.31 o 
  13   5  12       20.54       25.57      2.74 o 
  14   5  12        0.57        1.51      1.62 o 
  15   5  12        6.38        9.38      1.56 o 
  16   5  12        2.56        3.59      1.43 o 
 -14   6  12        5.92        8.33      3.33 o 
 -13   6  12       38.45       39.23      2.50 o 
 -12   6  12        3.31        7.10      2.57 o 
 -11   6  12        5.07        7.23      1.99 o 
 -10   6  12       30.14       22.98      2.34 o 
  -9   6  12        0.47        5.10      1.96 o 
  -8   6  12      120.87      107.68      8.23 o 
  -7   6  12        5.74        7.17      2.05 o 
  -6   6  12       92.61       88.27      4.69 o 
  -5   6  12        7.18        9.50      2.87 o 
  -4   6  12       20.56       19.09      3.98 o 
  -3   6  12        1.07        1.26      1.13 o 
  -2   6  12       12.26       10.92      1.42 o 
  -1   6  12       37.44       39.03      2.20 o 
   0   6  12        8.88        9.10      1.92 o 
   1   6  12        1.13        1.78      1.73 o 
   2   6  12       21.67       23.43      1.92 o 
   3   6  12        3.25        4.49      1.86 o 
   4   6  12       55.10       55.29      2.87 o 
   5   6  12       53.46       53.11      2.97 o 
   6   6  12        3.37        6.17      1.25 o 
   7   6  12       98.69       92.55      4.15 o 
   8   6  12       18.38       23.12      2.95 o 
   9   6  12       15.80       16.12      2.72 o 
  10   6  12       12.81       17.62      2.84 o 
  11   6  12       21.22       23.39      2.99 o 
  12   6  12       26.08       28.48      3.09 o 
  -8   7  12        0.30       -0.26      4.44 o 
  -7   7  12       33.40       36.15      3.34 o 
  -6   7  12        0.36        3.22      2.49 o 
  -5   7  12       16.49       17.60      2.84 o 
  -4   7  12        2.22        6.86      2.53 o 
  -3   7  12        6.76        9.82      3.22 o 
  -2   7  12        2.13        7.87      3.17 o 
  -1   7  12        0.09        4.20      1.40 o 
   0   7  12        1.71        8.51      4.00 o 
   1   7  12        5.91        8.56      2.48 o 
   2   7  12        4.44        5.81      2.02 o 
   3   7  12       12.92       15.81      2.22 o 
   4   7  12        2.78       -0.57      3.01 o 
   5   7  12       28.01       30.84      2.93 o 
 -24   1  13        4.73        5.62      3.27 o 
 -23   1  13        0.07       -2.46      2.75 o 
 -22   1  13        1.67       -0.36      2.53 o 
 -21   1  13        6.78        8.02      2.81 o 
 -20   1  13       10.46        9.27      2.67 o 
 -19   1  13        3.31        0.62      2.45 o 
 -18   1  13        0.02        2.41      2.22 o 
 -17   1  13      148.42      153.14      4.12 o 
 -16   1  13        0.14       -1.27      1.27 o 
 -15   1  13       84.00       74.30      2.35 o 
 -14   1  13       60.26       59.60      2.50 o 
 -13   1  13        7.05        6.75      1.21 o 
 -12   1  13       32.49       40.38      1.74 o 
 -11   1  13       20.32       18.00      0.80 o 
 -10   1  13      437.59      425.01      3.82 o 
  -9   1  13       47.60       56.21      1.32 o 
  -8   1  13      124.12      113.51      1.74 o 
  -7   1  13      326.21      323.69      2.75 o 
  -6   1  13       31.06       28.38      0.79 o 
  -5   1  13      916.55      924.75      9.40 o 
  -4   1  13       74.15       55.60      1.06 o 
  -3   1  13      113.91      104.54      1.25 o 
  -2   1  13      192.13      188.18      1.96 o 
  -1   1  13      135.46      160.99      1.69 o 
   0   1  13      406.71      453.68      3.86 o 
   1   1  13       87.45       89.99      1.11 o 
   2   1  13      304.03      318.02      2.92 o 
   3   1  13      728.83      666.77      5.44 o 
   4   1  13      102.43      111.70      1.54 o 
   5   1  13      203.55      196.78      2.21 o 
   6   1  13      110.61      113.86      1.79 o 
   7   1  13      303.68      315.58      3.14 o 
   8   1  13      257.52      252.90      2.65 o 
   9   1  13       92.02       85.59      1.33 o 
  10   1  13       52.12       52.95      1.13 o 
  11   1  13        0.15        0.32      0.59 o 
  12   1  13       53.51       51.49      1.45 o 
  13   1  13      123.98      123.15      2.17 o 
  14   1  13        1.29        1.77      0.78 o 
  15   1  13       95.18       97.17      1.89 o 
  16   1  13        0.18        2.38      0.94 o 
  17   1  13       24.20       26.31      1.41 o 
  18   1  13       55.90       52.95      1.87 o 
  19   1  13        0.45        0.58      1.13 o 
  20   1  13       14.03       14.20      1.38 o 
  21   1  13        0.34        0.15      1.38 o 
 -23   2  13       26.42       28.93      3.86 o 
 -22   2  13       11.00       11.61      3.75 o 
 -21   2  13        0.02       -0.68      2.71 o 
 -20   2  13        0.15       -2.56      2.56 o 
 -19   2  13        7.95        7.49      2.73 o 
 -18   2  13       17.29       24.47      3.08 o 
 -17   2  13        0.62        3.34      2.39 o 
 -16   2  13      132.94      129.48      4.82 o 
 -15   2  13       18.67       17.74      1.99 o 
 -14   2  13       92.59       90.71      3.17 o 
 -13   2  13        9.97       14.23      1.71 o 
 -12   2  13        6.03        2.62      0.77 o 
 -11   2  13      104.25      101.27      1.90 o 
 -10   2  13       37.15       33.08      1.27 o 
  -9   2  13      122.31      126.53      1.82 o 
  -8   2  13      205.46      175.04      1.77 o 
  -7   2  13      103.12       90.34      1.21 o 
  -6   2  13      189.11      172.88      1.89 o 
  -5   2  13        0.05       -0.50      0.50 o 
  -4   2  13      304.58      315.50      3.01 o 
  -3   2  13      288.11      256.98      2.44 o 
  -2   2  13      116.19      114.08      1.61 o 
  -1   2  13        0.07        0.37      0.48 o 
   0   2  13      111.15      105.60      1.44 o 
   1   2  13      181.19      189.94      2.10 o 
   2   2  13        0.08        0.63      0.46 o 
   3   2  13      254.86      234.94      2.22 o 
   4   2  13     1132.35     1137.61      8.92 o 
   5   2  13      637.04      605.00      5.85 o 
   6   2  13      483.81      440.93      4.23 o 
   7   2  13       48.63       49.40      1.20 o 
   8   2  13      125.40      117.20      1.71 o 
   9   2  13      112.84      111.30      1.65 o 
  10   2  13        0.11        1.70      0.66 o 
  11   2  13      170.26      157.22      2.03 o 
  12   2  13       54.24       57.29      1.69 o 
  13   2  13       90.49       92.35      2.04 o 
  14   2  13       65.02       58.62      1.75 o 
  15   2  13        6.46        7.01      1.53 o 
  16   2  13      123.15      127.26      3.10 o 
  17   2  13       53.37       58.12      2.45 o 
  18   2  13       26.13       28.11      2.30 o 
  19   2  13        7.98        7.10      2.06 o 
  20   2  13        0.00       -1.05      1.76 o 
 -22   3  13        0.05       -0.07      3.17 o 
 -21   3  13        0.04        2.08      2.98 o 
 -20   3  13        0.00       -2.32      2.81 o 
 -19   3  13       20.82       21.73      3.33 o 
 -18   3  13        8.69       10.16      2.98 o 
 -17   3  13       11.05       15.23      3.00 o 
 -16   3  13       15.97       22.31      3.06 o 
 -15   3  13        0.30        2.07      2.42 o 
 -14   3  13       10.30       10.67      2.43 o 
 -13   3  13       24.50       26.99      1.40 o 
 -12   3  13        4.68        7.16      1.16 o 
 -11   3  13        0.25        0.71      0.94 o 
 -10   3  13        0.02        0.32      1.03 o 
  -9   3  13       17.44       13.69      1.21 o 
  -8   3  13       18.16       21.13      1.30 o 
  -7   3  13        1.38        1.61      1.13 o 
  -6   3  13        4.05        3.96      0.98 o 
  -5   3  13      455.38      400.47      3.96 o 
  -4   3  13        4.53        5.73      0.82 o 
  -3   3  13        9.65       12.78      1.08 o 
  -2   3  13       17.99       26.53      1.19 o 
  -1   3  13       80.47       91.30      3.83 o 
   0   3  13        8.75        7.75      0.79 o 
   1   3  13      172.62      182.62      4.52 o 
   2   3  13        5.73       10.01      1.30 o 
   3   3  13      108.24      110.03      1.83 o 
   4   3  13      139.19      123.92      1.69 o 
   5   3  13      179.69      154.02      2.72 o 
   6   3  13        3.29        6.57      0.99 o 
   7   3  13       22.77       22.37      1.20 o 
   8   3  13        2.08        1.69      0.84 o 
   9   3  13       76.43       64.57      1.73 o 
  10   3  13        9.14        9.88      1.02 o 
  11   3  13       67.25       63.88      1.77 o 
  12   3  13        1.59        1.60      0.96 o 
  13   3  13        1.35        1.96      0.90 o 
  14   3  13        0.00        0.35      0.91 o 
  15   3  13        0.42        1.86      0.93 o 
  16   3  13        2.36       -0.32      2.73 o 
  17   3  13        0.37        1.55      4.52 o 
  18   3  13       20.52       19.03      3.46 o 
  19   3  13        1.87       -2.80      2.80 o 
 -20   4  13        0.84       -0.84      2.98 o 
 -19   4  13        1.11        1.56      4.05 o 
 -18   4  13       15.42       12.64      3.08 o 
 -17   4  13        2.29       -0.26      2.67 o 
 -16   4  13       15.04        8.70      4.10 o 
 -15   4  13        1.60        2.01      5.18 o 
 -14   4  13        0.26       -0.79      2.50 o 
 -13   4  13       79.18       82.05      3.20 o 
 -12   4  13       10.03       12.84      1.42 o 
 -11   4  13       76.24       71.08      2.89 o 
 -10   4  13      115.23      107.70      2.93 o 
  -9   4  13       30.64       28.81      1.59 o 
  -8   4  13       23.12       26.21      1.54 o 
  -7   4  13       37.73       35.62      1.64 o 
  -6   4  13      251.37      225.71      3.05 o 
  -5   4  13       23.71       21.21      1.39 o 
  -4   4  13        1.47        4.13      0.98 o 
  -3   4  13       80.93       73.33      2.30 o 
  -2   4  13       70.89       72.27      2.41 o 
  -1   4  13      654.83      597.07      8.14 o 
   0   4  13       27.27       28.65      1.75 o 
   1   4  13      180.20      175.94      3.57 o 
   2   4  13       23.18       23.16      1.26 o 
   3   4  13        0.79        1.82      0.81 o 
   4   4  13       75.00       79.35      1.71 o 
   5   4  13       28.27       26.49      1.06 o 
   6   4  13       54.91       53.68      1.91 o 
   7   4  13       10.91        7.03      1.19 o 
   8   4  13        6.14        5.13      1.13 o 
   9   4  13        8.76       10.20      1.20 o 
  10   4  13       20.58       22.12      1.65 o 
  11   4  13       44.63       48.12      3.04 o 
  12   4  13        5.26        3.76      1.17 o 
  13   4  13       29.48       35.20      2.19 o 
  14   4  13       26.52       29.15      2.61 o 
  15   4  13        0.23        0.41      1.12 o 
  16   4  13        2.88        2.18      1.16 o 
  17   4  13        2.78        1.56      1.88 o 
  18   4  13        0.30        0.73      1.27 o 
 -18   5  13       28.94       26.21      3.98 o 
 -17   5  13        3.10        0.63      3.06 o 
 -16   5  13        8.46        8.11      3.16 o 
 -15   5  13       10.13       14.76      3.84 o 
 -14   5  13       20.69       19.26      1.66 o 
 -13   5  13        8.14        6.94      1.40 o 
 -12   5  13        2.04        2.49      1.73 o 
 -11   5  13       11.62       13.13      2.01 o 
 -10   5  13       17.14       25.31      1.73 o 
  -9   5  13       51.64       60.34      2.27 o 
  -8   5  13       67.67       69.22      5.09 o 
  -7   5  13       50.63       52.49      2.81 o 
  -6   5  13       31.37       38.98      3.23 o 
  -5   5  13        7.45       11.11      1.16 o 
  -4   5  13       86.62       74.31      2.27 o 
  -3   5  13        3.07        3.90      1.33 o 
  -2   5  13       97.13       81.86      2.90 o 
  -1   5  13        2.87        3.87      2.43 o 
   0   5  13       36.84       41.48      1.90 o 
   1   5  13       50.96       50.34      2.08 o 
   2   5  13       46.75       44.59      2.93 o 
   3   5  13       23.68       29.80      2.63 o 
   4   5  13        0.64        5.19      1.28 o 
   5   5  13       63.11       66.69      2.07 o 
   6   5  13       43.82       41.32      3.36 o 
   7   5  13        5.50        7.12      1.67 o 
   8   5  13       30.80       37.28      2.25 o 
   9   5  13        8.70        8.18      1.77 o 
  10   5  13       16.09       20.17      2.01 o 
  11   5  13       18.13       15.81      1.97 o 
  12   5  13       62.01       66.11      2.54 o 
  13   5  13       18.88       20.32      2.44 o 
  14   5  13       14.57       13.83      1.66 o 
  15   5  13       11.02        8.35      1.54 o 
 -14   6  13       23.45       34.38      5.75 o 
 -13   6  13       10.30       14.41      2.45 o 
 -12   6  13        5.29        5.85      2.43 o 
 -11   6  13        3.65        1.68      1.97 o 
 -10   6  13        0.41        1.61      1.92 o 
  -9   6  13       13.98       23.02      3.05 o 
  -8   6  13        3.10        6.88      2.19 o 
  -7   6  13        6.13        8.81      2.14 o 
  -6   6  13        5.84       10.40      2.94 o 
  -5   6  13        4.66       -0.21      2.56 o 
  -4   6  13        0.20       -2.36      2.36 o 
  -3   6  13        3.29        2.70      1.28 o 
  -2   6  13        3.00        3.78      1.53 o 
  -1   6  13        0.34        0.04      1.51 o 
   0   6  13        0.49        3.34      1.76 o 
   1   6  13       12.12        9.60      1.86 o 
   2   6  13        2.13        1.92      1.53 o 
   3   6  13       15.11       17.93      2.22 o 
   4   6  13        0.74        2.87      1.84 o 
   5   6  13       11.83       13.37      1.51 o 
   6   6  13        1.56        6.30      4.35 o 
   7   6  13        0.28        3.15      3.37 o 
   8   6  13        2.22       -1.71      2.30 o 
   9   6  13        1.06        3.72      2.43 o 
  10   6  13        8.58       11.21      3.92 o 
  11   6  13        0.17       -1.08      2.42 o 
  -7   7  13        7.84        9.09      2.65 o 
  -6   7  13        0.33       -2.16      2.33 o 
  -5   7  13        1.41        2.92      2.46 o 
  -4   7  13       12.29       12.35      2.70 o 
  -3   7  13       20.30       21.53      3.58 o 
  -2   7  13       33.65       41.51      4.11 o 
  -1   7  13        9.79       12.75      2.62 o 
   0   7  13       21.62       21.14      2.76 o 
   1   7  13        0.18        0.78      1.89 o 
   2   7  13        0.08        2.07      1.92 o 
   3   7  13        4.99        3.54      1.96 o 
   4   7  13        0.59        1.95      2.31 o 
 -24   0  14       22.05       21.71      5.30 o 
 -23   0  14        1.28       -3.84      3.84 o 
 -22   0  14        1.12       -3.22      3.56 o 
 -21   0  14        0.05       -3.63      3.63 o 
 -20   0  14        1.12        1.25      3.37 o 
 -19   0  14       43.34       46.30      4.94 o 
 -18   0  14        1.53        0.07      2.96 o 
 -17   0  14       22.17       27.39      3.96 o 
 -16   0  14      283.81      294.04     10.26 o 
 -15   0  14       37.88       35.17      3.82 o 
 -14   0  14        7.36        9.16      2.55 o 
 -13   0  14      183.27      190.00      7.35 o 
 -12   0  14       22.56       25.32      3.01 o 
 -11   0  14      368.38      343.80     10.41 o 
 -10   0  14       92.18       83.13      1.84 o 
  -9   0  14       87.42       82.04      1.81 o 
  -8   0  14      760.51      789.53      7.89 o 
  -7   0  14     1256.86     1256.88     14.66 o 
  -6   0  14      939.24      806.47      8.75 o 
  -5   0  14        4.74        1.11      0.69 o 
  -4   0  14     1885.20     1766.26     19.28 o 
  -3   0  14       55.01       72.38      2.14 o 
  -2   0  14      933.05      986.17      8.78 o 
  -1   0  14        3.82       16.97      1.18 o 
   0   0  14      497.34      530.58      5.39 o 
   1   0  14     2013.34     2116.56     21.36 o 
   2   0  14       53.47       59.85      1.42 o 
   3   0  14       44.89       49.58      1.52 o 
   4   0  14     1217.47     1166.96     16.87 o 
   5   0  14      348.35      362.53      4.99 o 
   6   0  14      886.44      852.81     10.29 o 
   7   0  14       51.47       50.22      1.64 o 
   8   0  14      292.74      277.49      4.06 o 
   9   0  14      360.20      322.47      4.56 o 
  10   0  14      336.08      305.22      4.40 o 
  11   0  14        3.06        3.39      0.87 o 
  12   0  14       10.24       13.66      1.04 o 
  13   0  14      151.43      149.45      2.75 o 
  14   0  14      103.99      111.74      2.40 o 
  15   0  14       31.44       25.82      1.41 o 
  16   0  14       66.18       63.18      1.95 o 
  17   0  14       66.82       61.42      2.28 o 
  18   0  14       29.14       31.61      1.63 o 
  19   0  14       15.42       18.24      1.44 o 
  20   0  14        6.68        5.44      1.48 o 
  21   0  14        8.44        9.73      1.61 o 
 -24   1  14        1.89        0.28      2.99 o 
 -23   1  14        4.64        4.63      3.08 o 
 -22   1  14        0.23       -1.95      2.58 o 
 -21   1  14       38.60       43.01      3.79 o 
 -20   1  14        5.23        9.47      2.75 o 
 -19   1  14       37.74       44.39      3.56 o 
 -18   1  14       44.23       46.31      3.49 o 
 -17   1  14        0.21        3.18      2.58 o 
 -16   1  14       18.31       20.18      2.64 o 
 -15   1  14        0.98       -0.42      1.89 o 
 -14   1  14       13.21       18.81      2.32 o 
 -13   1  14      219.76      211.41      5.59 o 
 -12   1  14       32.65       30.66      2.87 o 
 -11   1  14       65.74       58.01      1.42 o 
 -10   1  14       13.44       14.10      1.11 o 
  -9   1  14      159.53      168.46      1.85 o 
  -8   1  14      394.58      360.06      3.19 o 
  -7   1  14      138.41      129.35      2.52 o 
  -6   1  14        3.76        6.44      0.98 o 
  -5   1  14      855.78      834.05      6.38 o 
  -4   1  14      222.79      241.91      2.45 o 
  -3   1  14        0.57       -0.35      0.43 o 
  -2   1  14       81.43       89.67      1.30 o 
  -1   1  14      165.04      165.95      1.77 o 
   0   1  14        2.59        1.35      0.36 o 
   1   1  14        0.04       -0.25      0.37 o 
   2   1  14        0.44        1.88      0.51 o 
   3   1  14      296.61      276.37      2.68 o 
   4   1  14       21.92       30.83      1.01 o 
   5   1  14      557.61      515.99      4.73 o 
   6   1  14      102.04       97.25      1.54 o 
   7   1  14      815.91      756.89      6.59 o 
   8   1  14       37.32       38.59      1.08 o 
   9   1  14        1.87        2.41      0.66 o 
  10   1  14      111.04      100.33      1.53 o 
  11   1  14       13.18       11.40      0.71 o 
  12   1  14      171.01      160.78      2.02 o 
  13   1  14        2.52        2.31      0.64 o 
  14   1  14        1.14        3.21      0.79 o 
  15   1  14      192.77      190.84      2.73 o 
  16   1  14        5.07        8.79      1.17 o 
  17   1  14       32.85       37.23      1.86 o 
  18   1  14        0.07        3.17      1.31 o 
  19   1  14        8.85        8.60      1.79 o 
  20   1  14       18.79       20.65      1.72 o 
  21   1  14        0.72        0.23      1.24 o 
 -23   2  14        0.36        0.11      3.27 o 
 -22   2  14        0.22       -2.90      2.92 o 
 -21   2  14        0.22       -0.66      2.84 o 
 -20   2  14        4.93        6.12      2.99 o 
 -19   2  14       18.12       25.25      3.33 o 
 -18   2  14       37.56       36.87      3.51 o 
 -17   2  14       23.42       24.18      3.11 o 
 -16   2  14        5.38        5.83      4.78 o 
 -15   2  14       19.66       19.64      2.73 o 
 -14   2  14       39.97       40.56      5.39 o 
 -13   2  14       16.90       16.65      3.44 o 
 -12   2  14        9.73        8.81      0.99 o 
 -11   2  14       16.36       15.44      1.07 o 
 -10   2  14        0.84       -0.41      0.85 o 
  -9   2  14      329.44      308.11      3.40 o 
  -8   2  14       52.59       44.21      1.12 o 
  -7   2  14      166.44      157.15      2.03 o 
  -6   2  14       13.00       15.01      0.77 o 
  -5   2  14      103.89       75.93      1.40 o 
  -4   2  14        2.42        4.05      0.72 o 
  -3   2  14       34.09       32.94      0.97 o 
  -2   2  14       70.12       62.15      1.26 o 
  -1   2  14      131.30      148.25      1.91 o 
   0   2  14        7.85        5.67      0.57 o 
   1   2  14        8.55        4.76      0.60 o 
   2   2  14      128.03      117.43      1.76 o 
   3   2  14      118.31      100.14      1.44 o 
   4   2  14        1.65        4.17      0.95 o 
   5   2  14       17.99       19.39      1.00 o 
   6   2  14       42.41       39.76      1.27 o 
   7   2  14       48.83       40.94      1.25 o 
   8   2  14        0.42        0.22      0.63 o 
   9   2  14       35.52       39.18      1.15 o 
  10   2  14       20.28       19.53      0.90 o 
  11   2  14      102.97      101.45      1.68 o 
  12   2  14       12.50       11.19      0.82 o 
  13   2  14        1.03        3.66      0.73 o 
  14   2  14       14.10       15.69      1.26 o 
  15   2  14        6.48        9.08      1.23 o 
  16   2  14       18.80       22.32      1.82 o 
  17   2  14        7.46       12.49      1.91 o 
  18   2  14        0.23        2.35      1.72 o 
  19   2  14        6.19        3.69      1.88 o 
  20   2  14        0.12       -1.89      1.89 o 
 -22   3  14        3.60        5.34      3.42 o 
 -21   3  14        1.93       -0.72      3.03 o 
 -20   3  14        4.66        6.21      3.92 o 
 -19   3  14       16.53       20.74      3.45 o 
 -18   3  14       24.36       26.91      3.43 o 
 -17   3  14       62.18       63.72      4.16 o 
 -16   3  14       10.74       11.79      2.97 o 
 -15   3  14       42.16       39.93      3.41 o 
 -14   3  14        4.75        0.85      2.22 o 
 -13   3  14        5.62        4.76      1.09 o 
 -12   3  14      183.33      177.42      3.35 o 
 -11   3  14       14.29       12.70      1.21 o 
 -10   3  14       51.71       47.59      2.04 o 
  -9   3  14       27.59       24.96      1.62 o 
  -8   3  14       76.06       59.40      1.45 o 
  -7   3  14      140.41      139.84      1.95 o 
  -6   3  14       59.56       53.39      1.32 o 
  -5   3  14       57.82       63.41      1.54 o 
  -4   3  14      222.87      175.60      2.68 o 
  -3   3  14      252.44      254.68      3.74 o 
  -2   3  14      355.80      308.70      4.22 o 
  -1   3  14        9.66        9.94      1.16 o 
   0   3  14      135.79      122.50      2.16 o 
   1   3  14       30.80       27.05      1.18 o 
   2   3  14      273.86      263.24      3.37 o 
   3   3  14       61.62       57.05      1.27 o 
   4   3  14       56.09       59.26      1.87 o 
   5   3  14      307.43      319.96      4.40 o 
   6   3  14       15.29       13.93      1.13 o 
   7   3  14        0.68        1.96      0.91 o 
   8   3  14       71.52       68.66      2.91 o 
   9   3  14        4.14        5.97      1.01 o 
  10   3  14      190.00      197.42      3.20 o 
  11   3  14        7.92       10.66      1.09 o 
  12   3  14       65.19       65.45      1.83 o 
  13   3  14       12.12       10.53      1.10 o 
  14   3  14       54.62       51.83      1.97 o 
  15   3  14       47.60       48.22      2.65 o 
  16   3  14        0.06        0.07      1.09 o 
  17   3  14       13.26       11.60      1.28 o 
  18   3  14        5.08        7.78      3.03 o 
  19   3  14        3.56        1.02      1.53 o 
 -20   4  14        0.54        0.18      4.81 o 
 -19   4  14        1.57       -2.96      4.09 o 
 -18   4  14        1.71       -0.82      2.92 o 
 -17   4  14        1.49        3.01      3.28 o 
 -16   4  14       51.37       55.49      4.14 o 
 -15   4  14        0.22        1.72      2.67 o 
 -14   4  14        8.36        9.95      1.45 o 
 -13   4  14        6.83        7.17      1.33 o 
 -12   4  14        0.05        1.56      1.56 o 
 -11   4  14        6.37       11.32      1.85 o 
 -10   4  14       31.27       31.32      1.70 o 
  -9   4  14       24.64       27.41      1.60 o 
  -8   4  14        0.64       -1.18      1.18 o 
  -7   4  14       27.81       24.40      1.21 o 
  -6   4  14       76.61       86.16      1.87 o 
  -5   4  14       17.62       17.15      1.17 o 
  -4   4  14       38.63       44.11      1.73 o 
  -3   4  14       77.03       67.79      2.37 o 
  -2   4  14        1.69        8.98      1.45 o 
  -1   4  14      102.04       96.87      3.58 o 
   0   4  14       60.78       54.15      2.17 o 
   1   4  14       22.80       21.81      1.85 o 
   2   4  14        0.03       -0.85      0.85 o 
   3   4  14       41.52       42.29      1.55 o 
   4   4  14       17.05       18.67      1.12 o 
   5   4  14       25.90       24.71      1.59 o 
   6   4  14       26.82       24.17      1.56 o 
   7   4  14       43.07       44.94      1.83 o 
   8   4  14        0.45        2.43      1.29 o 
   9   4  14        0.80        1.72      1.12 o 
  10   4  14       16.51       18.16      1.43 o 
  11   4  14       36.35       36.94      1.95 o 
  12   4  14        0.87        1.95      1.17 o 
  13   4  14       94.52       90.34      2.46 o 
  14   4  14        0.89        1.39      1.22 o 
  15   4  14        2.97        2.20      1.21 o 
  16   4  14       25.35       28.00      1.60 o 
  17   4  14        2.47        2.13      1.44 o 
 -17   5  14        5.00        7.85      5.31 o 
 -16   5  14        0.11        2.98      3.16 o 
 -15   5  14        0.22       -2.73      2.73 o 
 -14   5  14        0.19       -1.33      1.46 o 
 -13   5  14        0.47       -0.46      1.32 o 
 -12   5  14       38.15       37.52      2.52 o 
 -11   5  14        3.98        6.15      1.88 o 
 -10   5  14       44.08       48.19      2.21 o 
  -9   5  14        4.71        6.64      1.48 o 
  -8   5  14        0.16        0.95      1.78 o 
  -7   5  14        0.68        1.60      1.79 o 
  -6   5  14        6.16        4.99      2.47 o 
  -5   5  14        6.63        6.06      1.19 o 
  -4   5  14        0.82        2.35      1.28 o 
  -3   5  14       10.42       12.34      1.80 o 
  -2   5  14       33.50       33.50      1.98 o 
  -1   5  14        4.88        3.47      1.58 o 
   0   5  14        6.20        6.79      1.33 o 
   1   5  14        2.45        2.12      1.27 o 
   2   5  14        9.10        5.63      2.27 o 
   3   5  14       72.29       68.81      2.82 o 
   4   5  14       35.10       39.70      1.87 o 
   5   5  14       29.21       29.93      1.53 o 
   6   5  14        1.40        4.95      2.07 o 
   7   5  14        1.26        2.87      2.07 o 
   8   5  14        3.17        3.91      1.70 o 
   9   5  14       22.62       25.01      2.12 o 
  10   5  14        0.76        1.09      1.67 o 
  11   5  14        0.01        1.93      2.30 o 
  12   5  14        4.67        8.18      1.86 o 
  13   5  14        0.03        2.09      2.37 o 
  14   5  14       12.23       11.70      2.37 o 
 -13   6  14        0.00        2.44      3.26 o 
 -12   6  14        0.66       -1.44      1.92 o 
 -11   6  14       20.85       20.28      2.50 o 
 -10   6  14        1.05        2.78      2.00 o 
  -9   6  14       93.51       90.48     12.52 o 
  -8   6  14        1.10       -0.57      2.16 o 
  -7   6  14        7.37        5.05      2.85 o 
  -6   6  14        1.25       -0.44      2.62 o 
  -5   6  14        4.85        4.31      2.78 o 
  -4   6  14       21.97       19.29      1.53 o 
  -3   6  14        9.93        8.98      1.47 o 
  -2   6  14       24.74       26.37      2.83 o 
  -1   6  14        9.24        9.48      1.76 o 
   0   6  14       18.26       17.46      2.16 o 
   1   6  14       18.90       23.10      2.19 o 
   2   6  14       14.96       17.23      1.97 o 
   3   6  14       14.53       18.89      2.51 o 
   4   6  14       41.95       37.53      2.48 o 
   5   6  14        4.19        3.06      1.27 o 
   6   6  14       86.46       85.07      4.59 o 
   7   6  14        0.02        2.47      2.42 o 
   8   6  14        8.88        8.85      2.61 o 
   9   6  14       17.74       16.34      4.83 o 
  10   6  14        1.29        0.34      2.43 o 
  -5   7  14        4.47        8.04      2.65 o 
  -4   7  14        0.62        2.89      2.50 o 
  -3   7  14        0.65        1.35      5.29 o 
  -2   7  14        6.94       12.12      3.35 o 
  -1   7  14        1.63        1.48      2.20 o 
   0   7  14        6.29        5.96      2.37 o 
   1   7  14        3.04        4.92      2.44 o 
   2   7  14        9.62       12.75      2.21 o 
 -23   1  15        0.37       -1.30      3.79 o 
 -22   1  15       14.03       14.04      3.26 o 
 -21   1  15        2.22        3.57      2.92 o 
 -20   1  15        3.70        1.58      2.67 o 
 -19   1  15        0.22        2.81      2.60 o 
 -18   1  15       74.75       79.53      4.27 o 
 -17   1  15       18.56       19.96      2.96 o 
 -16   1  15       31.21       24.95      2.87 o 
 -15   1  15       55.22       52.75      3.49 o 
 -14   1  15        4.71        5.10      2.07 o 
 -13   1  15       29.39       36.60      3.74 o 
 -12   1  15      140.00      132.10      2.41 o 
 -11   1  15       45.44       44.41      1.47 o 
 -10   1  15       47.81       43.84      1.04 o 
  -9   1  15      182.59      156.36      1.88 o 
  -8   1  15      164.26      156.44      1.94 o 
  -7   1  15      421.70      417.05      3.91 o 
  -6   1  15      109.41      104.05      2.18 o 
  -5   1  15      465.11      481.98      4.52 o 
  -4   1  15        4.64        7.19      0.55 o 
  -3   1  15      379.32      392.17      3.48 o 
  -2   1  15       30.76       21.09      0.79 o 
  -1   1  15       50.71       50.28      0.97 o 
   0   1  15      131.47      113.08      1.43 o 
   1   1  15       13.13       14.92      0.60 o 
   2   1  15     1523.13     1526.59     11.78 o 
   3   1  15       23.29       26.87      1.60 o 
   4   1  15      444.03      457.04      5.03 o 
   5   1  15       64.20       64.35      2.37 o 
   6   1  15       98.85       87.23      1.55 o 
   7   1  15      294.90      265.20      2.90 o 
   8   1  15        2.04        2.94      0.69 o 
   9   1  15      172.29      165.15      2.12 o 
  10   1  15        9.51       11.93      0.78 o 
  11   1  15        3.82        3.64      0.70 o 
  12   1  15       97.31       94.57      1.60 o 
  13   1  15       46.24       46.59      1.25 o 
  14   1  15      108.68      108.66      1.78 o 
  15   1  15       13.08       16.19      0.98 o 
  16   1  15       10.35       10.25      0.91 o 
  17   1  15       51.76       53.12      1.41 o 
  18   1  15        8.21        8.83      1.01 o 
  19   1  15        7.54        7.30      1.02 o 
  20   1  15        1.88        2.95      0.98 o 
 -23   2  15        2.06        0.36      3.62 o 
 -22   2  15        5.39        6.54      3.38 o 
 -21   2  15        7.03        5.83      3.12 o 
 -20   2  15        0.16        1.81      2.85 o 
 -19   2  15       79.32       91.80      4.92 o 
 -18   2  15        0.07        1.99      2.66 o 
 -17   2  15       62.99       62.11      4.23 o 
 -16   2  15       43.98       48.79      3.59 o 
 -15   2  15        6.22        5.15      2.43 o 
 -14   2  15       66.34       67.79      3.82 o 
 -13   2  15        2.22        1.45      1.33 o 
 -12   2  15       68.20       76.12      2.02 o 
 -11   2  15        3.02        1.86      0.91 o 
 -10   2  15        0.85       -0.16      0.91 o 
  -9   2  15      245.81      208.04      2.55 o 
  -8   2  15        6.45        3.04      0.68 o 
  -7   2  15      133.16      122.33      1.82 o 
  -6   2  15        8.23        7.91      0.73 o 
  -5   2  15        9.23       11.52      0.89 o 
  -4   2  15      764.52      692.58      6.62 o 
  -3   2  15       22.40       14.90      1.09 o 
  -2   2  15       29.44       27.02      1.00 o 
  -1   2  15      241.06      222.71      2.98 o 
   0   2  15        2.02        1.47      0.65 o 
   1   2  15      181.59      159.14      2.37 o 
   2   2  15        0.38        1.22      0.66 o 
   3   2  15      589.35      561.70      5.58 o 
   4   2  15      369.81      353.39      4.23 o 
   5   2  15      293.95      285.98      3.61 o 
   6   2  15       83.65       81.91      1.66 o 
   7   2  15       61.21       58.80      1.39 o 
   8   2  15       63.12       56.97      1.35 o 
   9   2  15      182.91      180.48      2.35 o 
  10   2  15       23.50       23.00      1.00 o 
  11   2  15       77.21       77.79      1.57 o 
  12   2  15        4.73        6.11      0.82 o 
  13   2  15      105.84      100.41      1.78 o 
  14   2  15      100.33       95.94      1.77 o 
  15   2  15       50.72       59.19      1.58 o 
  16   2  15      101.95      101.94      3.07 o 
  17   2  15       23.87       25.63      1.63 o 
  18   2  15       12.52       13.82      2.06 o 
  19   2  15       13.45       11.63      2.13 o 
  20   2  15        1.31       -3.33      3.33 o 
 -21   3  15        0.55       -0.29      3.89 o 
 -20   3  15        4.30        4.62      3.23 o 
 -19   3  15       12.17        6.16      3.10 o 
 -18   3  15        4.09        3.89      2.91 o 
 -17   3  15        4.95        5.96      2.92 o 
 -16   3  15       24.80       21.70      3.30 o 
 -15   3  15       14.51       22.14      3.10 o 
 -14   3  15        1.10        2.27      2.39 o 
 -13   3  15       15.51       15.62      1.32 o 
 -12   3  15        6.51        4.88      1.25 o 
 -11   3  15        1.18       -0.38      1.17 o 
 -10   3  15       71.41       67.29      2.34 o 
  -9   3  15        1.39       -0.12      1.06 o 
  -8   3  15       19.17       13.71      0.84 o 
  -7   3  15        8.58        8.72      0.81 o 
  -6   3  15      140.98      122.29      1.91 o 
  -5   3  15       16.24       11.87      1.06 o 
  -4   3  15       18.39       21.68      1.35 o 
  -3   3  15       92.48       90.76      2.23 o 
  -2   3  15      101.15       94.26      2.56 o 
  -1   3  15      214.77      188.13      3.58 o 
   0   3  15       22.34       18.77      1.11 o 
   1   3  15       20.35       15.56      1.14 o 
   2   3  15       17.02       16.36      1.02 o 
   3   3  15       34.49       36.03      1.21 o 
   4   3  15      427.79      373.20      4.99 o 
   5   3  15       38.98       38.32      1.59 o 
   6   3  15       24.77       32.14      1.47 o 
   7   3  15       51.37       56.79      1.84 o 
   8   3  15        9.01       11.13      1.36 o 
   9   3  15       19.84       23.05      1.33 o 
  10   3  15       11.84       14.87      1.23 o 
  11   3  15        2.38        2.34      1.23 o 
  12   3  15        0.19       -0.04      1.00 o 
  13   3  15        0.55        0.21      1.02 o 
  14   3  15        1.61        1.43      1.06 o 
  15   3  15        0.02        1.24      1.05 o 
  16   3  15        4.13        4.82      1.27 o 
  17   3  15       16.34       16.03      1.45 o 
  18   3  15        0.03       -0.51      1.34 o 
 -19   4  15        3.42        0.12      3.04 o 
 -18   4  15        4.30        4.45      5.74 o 
 -17   4  15        0.19       -1.22      2.87 o 
 -16   4  15        0.60        4.39      2.97 o 
 -15   4  15       21.51       22.98      3.35 o 
 -14   4  15       32.02       27.98      1.56 o 
 -13   4  15       37.65       39.08      2.18 o 
 -12   4  15       59.27       58.02      3.00 o 
 -11   4  15       66.52       64.82      3.34 o 
 -10   4  15        7.50        9.66      1.38 o 
  -9   4  15        2.41        0.83      1.19 o 
  -8   4  15       20.57       23.25      1.57 o 
  -7   4  15       53.13       46.90      1.37 o 
  -6   4  15       98.34       87.11      1.94 o 
  -5   4  15       15.00       20.27      1.35 o 
  -4   4  15       20.41       22.15      1.67 o 
  -3   4  15       36.60       36.91      2.21 o 
  -2   4  15      310.51      286.10      4.89 o 
  -1   4  15        0.09       -0.37      1.25 o 
   0   4  15       10.22       10.06      1.38 o 
   1   4  15        3.99        4.53      2.01 o 
   2   4  15       27.76       23.79      1.41 o 
   3   4  15       97.81       86.95      2.03 o 
   4   4  15        2.28        2.57      0.83 o 
   5   4  15       12.11       14.20      1.62 o 
   6   4  15       53.33       56.03      2.05 o 
   7   4  15       20.64       19.49      1.48 o 
   8   4  15       61.98       61.53      2.41 o 
   9   4  15       11.97       13.38      1.41 o 
  10   4  15       63.54       67.90      2.21 o 
  11   4  15        0.17        2.48      1.25 o 
  12   4  15        9.06        5.64      1.32 o 
  13   4  15        2.39        3.82      1.30 o 
  14   4  15        3.77        5.24      1.31 o 
  15   4  15        0.10       -0.85      1.21 o 
  16   4  15        4.36        4.65      1.30 o 
 -17   5  15       14.27       20.39      3.75 o 
 -16   5  15        1.81       -1.38      3.06 o 
 -15   5  15       15.01       12.65      3.34 o 
 -14   5  15        1.02       -0.59      1.18 o 
 -13   5  15        1.11        2.09      1.76 o 
 -12   5  15       20.99       24.86      2.35 o 
 -11   5  15       18.77       18.65      1.95 o 
 -10   5  15       32.18       35.17      2.15 o 
  -9   5  15        9.51       12.57      1.78 o 
  -8   5  15        3.77        6.75      2.28 o 
  -7   5  15        4.55        1.62      2.02 o 
  -6   5  15        0.44        0.52      2.70 o 
  -5   5  15      113.42      101.68      2.54 o 
  -4   5  15        4.60        4.33      1.31 o 
  -3   5  15       21.52       21.69      2.00 o 
  -2   5  15        0.15       -0.73      1.31 o 
  -1   5  15        2.56        1.62      1.42 o 
   0   5  15       48.61       50.73      2.10 o 
   1   5  15        3.64        4.68      2.58 o 
   2   5  15        0.46        2.07      1.60 o 
   3   5  15       26.25       27.48      2.02 o 
   4   5  15        6.93        9.60      1.32 o 
   5   5  15       79.24       82.16      3.91 o 
   6   5  15        7.99        9.09      2.31 o 
   7   5  15       48.25       48.84      3.06 o 
   8   5  15       30.38       32.96      2.88 o 
   9   5  15       10.66       10.88      1.93 o 
  10   5  15       28.86       33.48      2.32 o 
  11   5  15       28.80       26.22      2.20 o 
  12   5  15        9.13       11.75      1.94 o 
  13   5  15        9.27       10.99      2.56 o 
  14   5  15        2.01        3.90      1.79 o 
 -13   6  15        7.40        8.19      4.24 o 
 -12   6  15        0.59       -1.60      2.03 o 
 -11   6  15        0.07        0.33      3.20 o 
 -10   6  15        5.96        5.97      3.24 o 
  -9   6  15        0.67        5.04      2.68 o 
  -8   6  15        5.76        6.02      4.33 o 
  -7   6  15        1.57        0.36      3.24 o 
  -6   6  15        3.45        3.38      2.77 o 
  -5   6  15        0.13       -2.04      3.72 o 
  -4   6  15        0.14        0.01      1.41 o 
  -3   6  15        3.70        1.68      1.36 o 
  -2   6  15        0.24       -1.53      1.53 o 
  -1   6  15        2.74        2.19      1.69 o 
   0   6  15        5.50        7.39      2.36 o 
   1   6  15        1.01       -0.34      1.72 o 
   2   6  15        4.82        4.64      3.26 o 
   3   6  15        1.17       -0.16      1.87 o 
   4   6  15        0.51        1.24      1.35 o 
   5   6  15        0.00        4.04      3.02 o 
   6   6  15        5.72        9.45      3.30 o 
   7   6  15        0.24        0.82      3.13 o 
   8   6  15        2.10        1.57      2.45 o 
   9   6  15        8.41        7.70      2.70 o 
  10   6  15        0.56        3.76      2.63 o 
  -2   7  15        0.00        3.13      4.53 o 
  -1   7  15        9.17       12.96      5.01 o 
 -23   0  16        8.69        8.12      4.58 o 
 -22   0  16        7.09        2.10      4.44 o 
 -21   0  16        2.86        1.76      4.05 o 
 -20   0  16       28.83       29.51      4.72 o 
 -19   0  16       34.27       33.36      4.72 o 
 -18   0  16        1.20       -1.38      3.32 o 
 -17   0  16      171.81      165.59      7.90 o 
 -16   0  16       13.67        8.76      3.56 o 
 -15   0  16       26.07       26.35      4.00 o 
 -14   0  16      118.73      119.32      6.44 o 
 -13   0  16      172.48      167.76      7.44 o 
 -12   0  16      591.49      534.75     15.15 o 
 -11   0  16      101.02      101.64      2.36 o 
 -10   0  16       12.49       16.28      1.15 o 
  -9   0  16      185.77      178.74      3.16 o 
  -8   0  16      488.90      443.64      6.11 o 
  -7   0  16     2470.33     2377.53     26.91 o 
  -6   0  16      594.41      551.18      7.26 o 
  -5   0  16     1336.93     1305.69     22.64 o 
  -4   0  16        0.09        1.43      0.92 o 
  -3   0  16       87.41       97.46      3.39 o 
  -2   0  16      219.01      208.10      2.63 o 
  -1   0  16     1668.40     1640.22     16.81 o 
   0   0  16      589.24      578.68      5.94 o 
   1   0  16      925.36      962.99     10.33 o 
   2   0  16      139.65      164.44      2.99 o 
   3   0  16      741.68      727.55      9.25 o 
   4   0  16       60.16       42.61      1.69 o 
   5   0  16      416.32      371.38      5.27 o 
   6   0  16      863.15      797.42      9.92 o 
   7   0  16      292.06      247.37      5.34 o 
   8   0  16      361.14      358.17      5.18 o 
   9   0  16      119.79      105.21      2.41 o 
  10   0  16      142.91      117.81      2.57 o 
  11   0  16      213.33      198.55      3.49 o 
  12   0  16       18.55       22.65      1.43 o 
  13   0  16      155.76      145.90      2.94 o 
  14   0  16        0.41       -0.36      1.12 o 
  15   0  16       22.32       24.67      1.55 o 
  16   0  16      117.98      113.31      2.76 o 
  17   0  16        0.31        1.14      1.21 o 
  18   0  16        9.00        8.49      1.41 o 
  19   0  16       11.61       10.49      1.53 o 
  20   0  16       15.05       13.74      2.68 o 
 -23   1  16        0.33        2.28      3.25 o 
 -22   1  16        0.72        2.21      3.23 o 
 -21   1  16        0.18        1.53      2.84 o 
 -20   1  16       32.07       34.30      3.62 o 
 -19   1  16       33.10       31.02      3.49 o 
 -18   1  16        0.40        0.05      4.63 o 
 -17   1  16       23.15       24.94      3.12 o 
 -16   1  16        9.59       10.18      2.67 o 
 -15   1  16       51.20       58.05      4.06 o 
 -14   1  16       31.76       31.30      2.88 o 
 -13   1  16        9.74       10.86      2.36 o 
 -12   1  16      135.51      124.65      3.51 o 
 -11   1  16      109.20      104.60      2.18 o 
 -10   1  16      228.15      208.34      2.41 o 
  -9   1  16       88.75       77.33      1.52 o 
  -8   1  16      121.58      138.99      1.88 o 
  -7   1  16        7.54       10.57      1.45 o 
  -6   1  16      525.77      512.41      5.20 o 
  -5   1  16       45.74       56.44      2.53 o 
  -4   1  16       12.70        8.64      1.13 o 
  -3   1  16        8.76        7.39      0.62 o 
  -2   1  16        6.37        7.49      0.74 o 
  -1   1  16      319.92      299.26      2.79 o 
   0   1  16      552.62      463.87      4.64 o 
   1   1  16        9.41       14.36      0.69 o 
   2   1  16     1088.02     1043.44      8.34 o 
   3   1  16        7.04        6.71      1.00 o 
   4   1  16      100.96      100.53      1.68 o 
   5   1  16      412.99      350.02      3.62 o 
   6   1  16      470.78      418.73      4.16 o 
   7   1  16      102.95      107.05      1.77 o 
   8   1  16       37.76       44.94      1.24 o 
   9   1  16       22.14       22.46      0.96 o 
  10   1  16       20.66       18.90      0.94 o 
  11   1  16        9.47        9.86      0.85 o 
  12   1  16        0.29        0.94      0.76 o 
  13   1  16       38.84       40.59      1.32 o 
  14   1  16      194.06      189.26      2.54 o 
  15   1  16       11.90       13.82      1.02 o 
  16   1  16        8.23        9.90      0.97 o 
  17   1  16       10.54       10.58      0.99 o 
  18   1  16        5.91        4.84      1.06 o 
  19   1  16       15.32       16.23      1.23 o 
  20   1  16        3.35        3.33      2.02 o 
 -22   2  16        1.27        2.93      3.41 o 
 -21   2  16       10.45       20.76      3.60 o 
 -20   2  16        1.75        4.57      3.02 o 
 -19   2  16        0.22        3.30      2.99 o 
 -18   2  16       18.54       23.95      4.14 o 
 -17   2  16        0.10        2.65      2.63 o 
 -16   2  16       36.15       43.64      4.35 o 
 -15   2  16        4.95        3.67      2.58 o 
 -14   2  16       31.61       33.88      3.11 o 
 -13   2  16       13.15       16.09      1.16 o 
 -12   2  16       20.21       16.96      1.27 o 
 -11   2  16       30.34       24.97      1.32 o 
 -10   2  16       12.82       13.72      1.21 o 
  -9   2  16      232.59      194.89      2.91 o 
  -8   2  16      262.49      219.83      2.61 o 
  -7   2  16        2.57        0.99      0.81 o 
  -6   2  16      139.96      108.55      2.45 o 
  -5   2  16       10.24        5.56      0.79 o 
  -4   2  16        1.75        2.78      0.99 o 
  -3   2  16       10.50        8.92      1.06 o 
  -2   2  16       45.20       46.45      1.36 o 
  -1   2  16       65.29       61.26      1.57 o 
   0   2  16       88.05       74.61      2.51 o 
   1   2  16        1.24        3.40      0.81 o 
   2   2  16      705.33      677.37      6.47 o 
   3   2  16      357.97      323.81      4.40 o 
   4   2  16      284.84      259.19      3.46 o 
   5   2  16      136.20      118.64      2.30 o 
   6   2  16      215.83      212.86      3.12 o 
   7   2  16       51.85       55.43      1.51 o 
   8   2  16        6.43        5.76      0.88 o 
   9   2  16       48.87       43.63      1.41 o 
  10   2  16       68.61       69.74      1.66 o 
  11   2  16       42.98       42.02      1.42 o 
  12   2  16        8.00       12.03      1.03 o 
  13   2  16       15.89       15.75      1.12 o 
  14   2  16        0.31        2.96      0.97 o 
  15   2  16       14.65       19.84      1.42 o 
  16   2  16        0.67        2.03      0.98 o 
  17   2  16        0.23        1.40      1.07 o 
  18   2  16        9.40        8.25      1.21 o 
  19   2  16        0.03        0.00      1.18 o 
 -21   3  16        5.64        4.97      3.42 o 
 -20   3  16       10.16       13.26      5.26 o 
 -19   3  16        3.18        6.91      3.21 o 
 -18   3  16       10.62       14.81      3.33 o 
 -17   3  16        5.48        3.97      2.94 o 
 -16   3  16        2.05        1.17      4.33 o 
 -15   3  16       88.20       83.83     10.02 o 
 -14   3  16        0.72        0.85      1.42 o 
 -13   3  16      121.56      117.47      3.01 o 
 -12   3  16       28.15       26.94      1.71 o 
 -11   3  16        5.23        3.72      1.36 o 
 -10   3  16       20.24       24.41      2.17 o 
  -9   3  16        0.34       -0.03      1.08 o 
  -8   3  16       44.63       43.99      1.29 o 
  -7   3  16        2.53        0.72      0.75 o 
  -6   3  16       20.91       17.17      1.13 o 
  -5   3  16      382.52      321.03      4.09 o 
  -4   3  16       65.93       69.35      2.10 o 
  -3   3  16      345.36      320.82      5.13 o 
  -2   3  16        4.58        9.86      1.38 o 
  -1   3  16      179.98      169.11      3.43 o 
   0   3  16        5.97        7.55      1.20 o 
   1   3  16      110.50      105.61      2.28 o 
   2   3  16       19.31       24.81      1.55 o 
   3   3  16       32.16       32.16      1.08 o 
   4   3  16       65.86       76.45      3.57 o 
   5   3  16        1.84        3.01      1.01 o 
   6   3  16       18.74       18.64      1.29 o 
   7   3  16      324.79      320.19      4.56 o 
   8   3  16       12.14       13.43      1.28 o 
   9   3  16      135.27      140.88      2.78 o 
  10   3  16        0.38        0.77      1.05 o 
  11   3  16        8.29        8.71      1.19 o 
  12   3  16       42.83       38.59      1.78 o 
  13   3  16        9.56       11.59      1.27 o 
  14   3  16       58.92       60.37      1.97 o 
  15   3  16        0.92        1.41      1.10 o 
  16   3  16       18.29       18.08      1.56 o 
  17   3  16       11.89       12.71      1.71 o 
  18   3  16        1.62        0.11      1.52 o 
 -19   4  16        1.01       -1.47      3.11 o 
 -18   4  16        2.08        1.27      3.11 o 
 -17   4  16        9.97        7.42      3.20 o 
 -16   4  16        2.55        5.16      3.04 o 
 -15   4  16        5.42        5.66      3.00 o 
 -14   4  16        4.82        4.97      1.22 o 
 -13   4  16       10.78       13.94      1.54 o 
 -12   4  16       11.98       14.80      2.02 o 
 -11   4  16        0.10        2.26      1.70 o 
 -10   4  16       10.61       14.63      1.51 o 
  -9   4  16        0.78        0.45      1.23 o 
  -8   4  16        3.72        1.01      1.43 o 
  -7   4  16       16.34       19.14      1.29 o 
  -6   4  16       26.11       25.29      2.01 o 
  -5   4  16        1.14        0.17      1.20 o 
  -4   4  16      150.55      133.62      3.40 o 
  -3   4  16        0.18        3.43      1.38 o 
  -2   4  16      131.41      125.90      3.18 o 
  -1   4  16       28.58       28.38      1.78 o 
   0   4  16        4.02        2.90      1.55 o 
   1   4  16        4.48        4.69      1.61 o 
   2   4  16        4.64        7.85      1.53 o 
   3   4  16       26.57       27.29      1.44 o 
   4   4  16       13.49       13.46      1.13 o 
   5   4  16        8.43        9.46      1.53 o 
   6   4  16       21.81       23.65      1.84 o 
   7   4  16       10.22       11.55      1.42 o 
   8   4  16       39.88       48.11      2.08 o 
   9   4  16       23.38       24.48      2.06 o 
  10   4  16       35.98       33.75      1.80 o 
  11   4  16        0.00       -1.18      1.18 o 
  12   4  16       13.29       11.47      1.46 o 
  13   4  16        0.15       -0.96      1.23 o 
  14   4  16        1.30        1.89      1.27 o 
  15   4  16       29.46       24.66      1.67 o 
  16   4  16        7.28        8.20      1.42 o 
 -16   5  16        0.22       -1.60      3.12 o 
 -15   5  16        0.37        2.54      3.17 o 
 -14   5  16        0.57       -1.36      1.36 o 
 -13   5  16        4.09        4.07      1.95 o 
 -12   5  16        1.43        1.54      1.87 o 
 -11   5  16        4.88        3.49      1.90 o 
 -10   5  16       17.66       13.30      2.06 o 
  -9   5  16        5.56        6.93      2.50 o 
  -8   5  16       39.98       36.36      2.60 o 
  -7   5  16        0.94        0.33      2.40 o 
  -6   5  16        0.64        0.42      1.52 o 
  -5   5  16        5.36        6.40      1.69 o 
  -4   5  16        0.16       -1.53      1.53 o 
  -3   5  16       22.41       17.41      1.99 o 
  -2   5  16        2.77        0.35      1.59 o 
  -1   5  16       11.19       13.80      1.69 o 
   0   5  16       29.09       30.22      1.82 o 
   1   5  16       15.99       11.50      2.58 o 
   2   5  16       38.63       40.96      3.02 o 
   3   5  16        8.05        7.22      1.36 o 
   4   5  16       20.53       20.75      1.40 o 
   5   5  16        1.07        1.54      2.58 o 
   6   5  16        0.08       -0.20      2.08 o 
   7   5  16        8.51        9.03      2.26 o 
   8   5  16        7.81       10.65      2.57 o 
   9   5  16        4.09        2.72      2.27 o 
  10   5  16        0.07       -1.05      1.66 o 
  11   5  16        0.14        0.80      1.73 o 
  12   5  16        3.44        6.03      1.88 o 
  13   5  16       10.61        9.79      2.00 o 
 -12   6  16        3.42        2.26      4.54 o 
 -11   6  16        1.47       -2.56      2.56 o 
 -10   6  16       22.04       29.61      5.39 o 
  -9   6  16       11.69       16.70      4.70 o 
  -8   6  16        0.42       -1.18      2.70 o 
  -7   6  16        2.85        2.90      2.72 o 
  -6   6  16        5.21        3.33      2.90 o 
  -5   6  16       20.06       16.84      3.25 o 
  -4   6  16        7.26        3.23      1.23 o 
  -3   6  16        0.11       -1.38      1.38 o 
  -2   6  16        8.10        8.95      1.82 o 
  -1   6  16       13.93       13.45      2.53 o 
   0   6  16       12.09       12.75      2.77 o 
   1   6  16       19.11       19.92      2.28 o 
   2   6  16        0.06        1.53      2.21 o 
   3   6  16       26.91       30.03      3.76 o 
   4   6  16       17.97       17.19      1.52 o 
   5   6  16       32.14       39.49      3.32 o 
   6   6  16        7.43       12.38      2.94 o 
   7   6  16        0.44       -2.41      2.41 o 
   8   6  16       15.82       16.59      3.71 o 
   9   6  16        3.59        7.01      2.68 o 
 -23   1  17       15.26       23.24      3.87 o 
 -22   1  17        2.79        2.31      3.32 o 
 -21   1  17        2.40        2.52      3.28 o 
 -20   1  17        3.92        2.91      2.89 o 
 -19   1  17       21.46       19.54      3.29 o 
 -18   1  17        7.47        6.44      2.77 o 
 -17   1  17        4.04        1.58      2.50 o 
 -16   1  17       17.20       24.09      3.13 o 
 -15   1  17       85.53       74.48      4.22 o 
 -14   1  17       24.04       19.00      2.81 o 
 -13   1  17      153.98      141.24      4.93 o 
 -12   1  17       21.12       18.22      1.24 o 
 -11   1  17        0.39        4.57      1.10 o 
 -10   1  17       12.63       18.85      0.95 o 
  -9   1  17       48.12       45.36      1.25 o 
  -8   1  17      685.28      627.12      6.18 o 
  -7   1  17      203.48      193.11      2.71 o 
  -6   1  17      622.40      570.99      6.24 o 
  -5   1  17       36.44       34.33      1.26 o 
  -4   1  17       94.88       82.69      1.56 o 
  -3   1  17      726.20      656.44      6.32 o 
  -2   1  17       62.74       64.99      2.58 o 
  -1   1  17     1134.91     1077.80      9.76 o 
   0   1  17      127.38      125.81      3.82 o 
   1   1  17       91.92      109.92      2.17 o 
   2   1  17       33.12       35.53      1.23 o 
   3   1  17       44.40       33.37      1.11 o 
   4   1  17      816.12      752.97      6.75 o 
   5   1  17       89.80       93.41      2.05 o 
   6   1  17      195.71      171.49      2.30 o 
   7   1  17        1.64        0.57      0.72 o 
   8   1  17       12.94       11.62      0.89 o 
   9   1  17      102.75       99.99      1.77 o 
  10   1  17       63.58       57.01      1.66 o 
  11   1  17       69.10       64.16      1.51 o 
  12   1  17       41.06       45.50      1.39 o 
  13   1  17       46.42       49.40      1.55 o 
  14   1  17       35.07       41.61      1.37 o 
  15   1  17        0.00        1.24      0.88 o 
  16   1  17        8.45       12.23      1.05 o 
  17   1  17       17.11       18.01      1.16 o 
  18   1  17        0.42       -0.07      1.19 o 
  19   1  17       12.73       12.15      1.25 o 
 -22   2  17       18.84       17.50      3.67 o 
 -21   2  17        5.23        6.10      3.29 o 
 -20   2  17       30.61       28.21      3.77 o 
 -19   2  17        0.13        2.19      2.93 o 
 -18   2  17        2.57        2.45      3.70 o 
 -17   2  17       31.79       38.92      3.63 o 
 -16   2  17        5.53        7.09      2.79 o 
 -15   2  17       80.72       77.31      4.29 o 
 -14   2  17       28.16       23.66      4.04 o 
 -13   2  17        3.96        2.96      1.12 o 
 -12   2  17        0.02       -0.36      1.06 o 
 -11   2  17       22.75       28.65      1.72 o 
 -10   2  17      131.26      119.29      2.27 o 
  -9   2  17       85.37       92.24      1.75 o 
  -8   2  17       16.08       19.09      0.97 o 
  -7   2  17       42.81       38.84      1.32 o 
  -6   2  17       58.37       46.85      1.55 o 
  -5   2  17      394.49      347.49      5.11 o 
  -4   2  17       51.49       45.00      1.79 o 
  -3   2  17        2.14       -0.22      0.99 o 
  -2   2  17      328.75      284.75      4.04 o 
  -1   2  17       96.93       90.50      2.09 o 
   0   2  17      262.21      249.71      4.77 o 
   1   2  17        0.56        3.39      0.76 o 
   2   2  17        5.35       12.72      1.15 o 
   3   2  17       76.72       61.74      1.88 o 
   4   2  17        1.05        2.74      1.03 o 
   5   2  17      196.56      180.35      3.09 o 
   6   2  17      354.76      339.68      4.36 o 
   7   2  17        4.74        9.65      1.06 o 
   8   2  17      101.92       97.24      1.96 o 
   9   2  17       21.00       27.99      1.27 o 
  10   2  17       57.97       59.76      1.68 o 
  11   2  17       91.77       91.90      1.97 o 
  12   2  17       81.37       84.46      1.92 o 
  13   2  17       69.40       71.43      1.82 o 
  14   2  17       15.41       17.03      1.21 o 
  15   2  17       43.78       44.68      2.15 o 
  16   2  17        1.39        1.28      1.02 o 
  17   2  17        4.55        5.76      1.31 o 
  18   2  17       40.55       43.15      1.97 o 
 -21   3  17        1.53        1.69      5.08 o 
 -20   3  17        0.06       -1.04      3.09 o 
 -19   3  17        4.89        6.11      5.14 o 
 -18   3  17        8.36        8.91      3.30 o 
 -17   3  17        5.03        6.10      3.11 o 
 -16   3  17        1.64        1.95      4.57 o 
 -15   3  17        0.12        1.00      2.67 o 
 -14   3  17       11.30       11.45      1.19 o 
 -13   3  17        1.02        0.82      1.78 o 
 -12   3  17       11.20        7.97      1.73 o 
 -11   3  17       14.95       10.52      1.56 o 
 -10   3  17        0.00       -0.77      1.09 o 
  -9   3  17        1.35        0.01      0.78 o 
  -8   3  17       50.74       52.77      1.47 o 
  -7   3  17        1.75        2.40      0.86 o 
  -6   3  17        2.54        2.78      0.98 o 
  -5   3  17       32.25       34.59      1.67 o 
  -4   3  17      145.28      124.09      3.01 o 
  -3   3  17      174.23      155.88      3.40 o 
  -2   3  17       81.75       84.03      2.56 o 
  -1   3  17       88.16       74.78      2.75 o 
   0   3  17       83.04       75.53      3.06 o 
   1   3  17       55.83       53.32      1.74 o 
   2   3  17        1.25        1.34      0.96 o 
   3   3  17      181.84      173.46      3.60 o 
   4   3  17       31.73       30.82      1.49 o 
   5   3  17        7.89       10.87      1.25 o 
   6   3  17       15.60       24.84      1.47 o 
   7   3  17       13.97       16.16      1.39 o 
   8   3  17        1.47        1.59      1.14 o 
   9   3  17       14.18       11.05      1.30 o 
  10   3  17        0.80        1.05      1.12 o 
  11   3  17        2.18        3.47      1.19 o 
  12   3  17        2.89        4.05      1.54 o 
  13   3  17       15.00       17.22      1.40 o 
  14   3  17        0.99        3.84      1.26 o 
  15   3  17        6.80        5.44      1.25 o 
  16   3  17        0.13       -0.28      1.30 o 
  17   3  17        0.30        0.21      1.37 o 
 -19   4  17        0.99       -1.90      3.35 o 
 -18   4  17        9.33       13.18      3.59 o 
 -17   4  17        8.21        9.02      3.39 o 
 -16   4  17       20.23       23.02      3.75 o 
 -15   4  17       23.38       21.74      3.55 o 
 -14   4  17        2.28        3.75      1.27 o 
 -13   4  17        3.70        1.22      1.73 o 
 -12   4  17       17.23       14.65      2.20 o 
 -11   4  17        6.78        5.66      1.59 o 
 -10   4  17       32.41       31.06      1.79 o 
  -9   4  17       28.65       30.76      1.75 o 
  -8   4  17       13.66       13.38      1.73 o 
  -7   4  17       18.06       17.55      1.32 o 
  -6   4  17        6.31        5.62      1.70 o 
  -5   4  17        6.12        6.69      1.63 o 
  -4   4  17       80.88       76.02      2.58 o 
  -3   4  17       71.28       72.76      3.83 o 
  -2   4  17        7.89       12.75      1.59 o 
  -1   4  17        1.57        2.60      1.31 o 
   0   4  17       25.47       25.38      2.16 o 
   1   4  17      111.77      113.32      4.54 o 
   2   4  17       72.61       68.90      2.61 o 
   3   4  17        7.22       10.11      1.12 o 
   4   4  17        0.20       -1.64      1.64 o 
   5   4  17       61.89       56.35      2.49 o 
   6   4  17        7.32       12.55      1.73 o 
   7   4  17      124.39      117.54      3.33 o 
   8   4  17       17.79       23.30      2.02 o 
   9   4  17       23.70       30.74      2.27 o 
  10   4  17        5.70        3.28      1.32 o 
  11   4  17        0.53       -1.25      1.25 o 
  12   4  17        0.12       -1.25      1.25 o 
  13   4  17       17.20       17.90      1.58 o 
  14   4  17        4.85        5.65      1.43 o 
  15   4  17        0.96        3.03      1.37 o 
 -16   5  17        9.40        8.34      3.53 o 
 -15   5  17        2.74        3.21      3.66 o 
 -14   5  17        9.31        9.28      1.49 o 
 -13   5  17        9.37       14.12      2.49 o 
 -12   5  17        0.01        0.20      1.80 o 
 -11   5  17        2.92        1.33      1.89 o 
 -10   5  17        0.01        0.97      1.87 o 
  -9   5  17       24.75       31.75      3.46 o 
  -8   5  17        0.09       -0.41      3.19 o 
  -7   5  17        0.00       -2.34      2.34 o 
  -6   5  17       19.57       15.85      1.30 o 
  -5   5  17       12.86        9.03      1.75 o 
  -4   5  17       10.58        8.91      1.94 o 
  -3   5  17        1.32        1.58      1.66 o 
  -2   5  17        1.53       -1.20      1.59 o 
  -1   5  17       21.21       25.60      1.97 o 
   0   5  17        3.61        4.61      1.79 o 
   1   5  17        2.16        4.77      2.43 o 
   2   5  17       54.48       51.48      5.06 o 
   3   5  17        1.00        1.27      1.25 o 
   4   5  17       58.09       54.01      2.15 o 
   5   5  17        0.30        0.29      2.14 o 
   6   5  17       45.79       49.19      3.26 o 
   7   5  17       39.58       39.92      3.15 o 
   8   5  17        7.69       10.19      2.48 o 
   9   5  17       15.21       18.42      2.69 o 
  10   5  17        1.04        3.01      2.23 o 
  11   5  17        7.19        7.87      2.43 o 
  12   5  17        0.23        0.26      1.77 o 
 -11   6  17        2.03        5.76      2.66 o 
 -10   6  17        3.98        7.47      4.46 o 
  -9   6  17        0.95        6.11      4.32 o 
  -8   6  17        1.65        3.31      2.94 o 
  -7   6  17        3.61        5.57      2.95 o 
  -6   6  17        6.38        4.03      2.88 o 
  -5   6  17        0.91        0.25      4.47 o 
  -4   6  17        2.87        1.27      1.27 o 
  -3   6  17        0.37       -1.54      1.75 o 
  -2   6  17        0.07       -1.47      2.08 o 
  -1   6  17        1.27       -2.01      2.17 o 
   0   6  17        1.02       -2.12      2.41 o 
   1   6  17        2.45        2.06      1.85 o 
   2   6  17        3.84        3.82      3.07 o 
   3   6  17        1.02        0.33      1.37 o 
   4   6  17        2.79        3.40      3.02 o 
   5   6  17       14.84       16.10      2.82 o 
   6   6  17        1.63       -1.27      2.37 o 
   7   6  17        2.45        2.08      2.48 o 
   8   6  17        1.08        3.10      3.84 o 
 -22   0  18       16.90       14.51      5.03 o 
 -21   0  18        0.13       -2.39      4.00 o 
 -20   0  18        2.51        2.31      3.93 o 
 -19   0  18        2.62        3.82      3.96 o 
 -18   0  18        0.14       -3.78      3.78 o 
 -17   0  18        0.03        0.36      3.61 o 
 -16   0  18       39.36       36.59      4.82 o 
 -15   0  18      218.17      217.75      9.35 o 
 -14   0  18      193.09      174.72      7.90 o 
 -13   0  18      216.33      179.50      7.88 o 
 -12   0  18       53.39       52.93      1.93 o 
 -11   0  18      167.91      155.90      3.36 o 
 -10   0  18      346.93      322.06      6.97 o 
  -9   0  18       34.04       36.95      1.77 o 
  -8   0  18      955.45      870.17     12.63 o 
  -7   0  18       26.87       18.01      1.82 o 
  -6   0  18        2.28        1.46      1.42 o 
  -5   0  18       29.16       26.53      1.87 o 
  -4   0  18     1920.45     1794.16     20.71 o 
  -3   0  18      344.04      352.71      5.22 o 
  -2   0  18     1272.07     1142.65     15.66 o 
  -1   0  18      334.35      328.79      5.42 o 
   0   0  18       69.40       50.51      2.75 o 
   1   0  18      712.75      629.15      9.39 o 
   2   0  18      896.64      842.07     10.52 o 
   3   0  18      407.98      377.93      5.52 o 
   4   0  18      491.15      450.51      8.53 o 
   5   0  18       16.24       26.70      1.48 o 
   6   0  18       63.12       62.10      2.10 o 
   7   0  18      117.38      121.10      2.76 o 
   8   0  18       43.99       39.82      1.84 o 
   9   0  18       97.04       86.89      2.44 o 
  10   0  18      136.59      120.66      2.81 o 
  11   0  18        0.20       -0.11      1.08 o 
  12   0  18       28.07       28.32      1.62 o 
  13   0  18        1.33        1.19      1.19 o 
  14   0  18        0.01       -1.00      1.20 o 
  15   0  18       74.61       70.55      2.43 o 
  16   0  18       20.03       24.82      1.77 o 
  17   0  18        2.31        2.33      1.46 o 
  18   0  18       58.73       58.85      3.41 o 
  19   0  18       15.34       20.13      2.00 o 
 -22   1  18        0.99        2.54      3.38 o 
 -21   1  18        5.36        5.00      3.15 o 
 -20   1  18       17.64       12.79      3.33 o 
 -19   1  18        2.06        0.01      2.75 o 
 -18   1  18        5.83        6.71      2.87 o 
 -17   1  18       12.10       11.51      3.34 o 
 -16   1  18       54.04       57.38      3.93 o 
 -15   1  18        1.01        2.25      2.62 o 
 -14   1  18        0.78       -0.75      2.38 o 
 -13   1  18      116.43      105.71      3.51 o 
 -12   1  18        9.82       10.20      1.22 o 
 -11   1  18      193.51      182.81      2.42 o 
 -10   1  18       12.80       11.89      0.93 o 
  -9   1  18       10.26       10.49      0.97 o 
  -8   1  18       76.97       80.82      1.76 o 
  -7   1  18       86.93       73.92      2.56 o 
  -6   1  18        0.10        1.98      0.95 o 
  -5   1  18      305.26      260.35      3.24 o 
  -4   1  18        1.01        5.58      1.01 o 
  -3   1  18      153.25      141.46      3.48 o 
  -2   1  18      135.78      115.20      2.46 o 
  -1   1  18      401.69      376.62      5.18 o 
   0   1  18       44.04       31.05      1.50 o 
   1   1  18      267.58      220.94      3.39 o 
   2   1  18       41.96       39.49      1.46 o 
   3   1  18       37.65       52.56      1.49 o 
   4   1  18      226.73      225.03      2.93 o 
   5   1  18      177.27      169.19      2.33 o 
   6   1  18        9.45       12.23      0.94 o 
   7   1  18      146.21      137.30      2.12 o 
   8   1  18       22.29       24.40      1.12 o 
   9   1  18      128.45      122.10      2.03 o 
  10   1  18        1.00        0.48      0.82 o 
  11   1  18        0.13       -0.05      0.83 o 
  12   1  18       26.83       24.67      1.17 o 
  13   1  18       34.97       32.78      1.27 o 
  14   1  18        3.64        3.76      0.94 o 
  15   1  18        8.37        9.19      1.23 o 
  16   1  18       24.24       25.36      1.28 o 
  17   1  18       21.94       19.82      1.40 o 
  18   1  18        6.43        6.00      1.31 o 
 -21   2  18        1.84        2.04      3.34 o 
 -20   2  18        2.79       -0.44      2.98 o 
 -19   2  18        1.12        2.55      2.97 o 
 -18   2  18        1.69        6.79      3.06 o 
 -17   2  18       18.46       19.47      3.27 o 
 -16   2  18        1.76        1.43      3.28 o 
 -15   2  18       12.70       10.66      2.85 o 
 -14   2  18       38.00       27.96      4.12 o 
 -13   2  18        3.64        5.06      1.17 o 
 -12   2  18       31.31       28.21      1.66 o 
 -11   2  18       47.94       45.26      2.08 o 
 -10   2  18       23.60       25.25      1.08 o 
  -9   2  18      149.56      136.93      2.60 o 
  -8   2  18      116.33      102.50      1.93 o 
  -7   2  18        4.83        6.40      0.90 o 
  -6   2  18       27.09       29.83      1.37 o 
  -5   2  18       13.15       11.79      1.25 o 
  -4   2  18      101.67       78.57      2.17 o 
  -3   2  18      210.99      188.28      3.27 o 
  -2   2  18       27.07       25.69      1.38 o 
  -1   2  18       54.14       49.04      1.94 o 
   0   2  18       76.57       66.12      1.67 o 
   1   2  18        1.83        0.21      0.78 o 
   2   2  18       74.71       53.96      1.78 o 
   3   2  18      206.47      176.75      3.06 o 
   4   2  18       24.71       25.19      1.41 o 
   5   2  18       96.92       95.23      2.32 o 
   6   2  18        1.74        3.08      1.09 o 
   7   2  18       12.26        8.43      1.18 o 
   8   2  18       77.53       65.05      1.89 o 
   9   2  18       58.86       54.60      1.64 o 
  10   2  18       15.35       17.99      1.20 o 
  11   2  18        2.51        7.94      1.09 o 
  12   2  18       33.03       37.55      1.50 o 
  13   2  18       12.17       13.22      1.17 o 
  14   2  18       21.26       26.52      1.47 o 
  15   2  18        0.39       -0.86      1.09 o 
  16   2  18        0.03       -1.08      1.12 o 
  17   2  18       13.01       16.05      1.65 o 
  18   2  18        0.11        1.82      2.03 o 
 -20   3  18        6.39        5.07      3.40 o 
 -19   3  18        0.63        0.84      3.22 o 
 -18   3  18       24.80       30.68      5.53 o 
 -17   3  18       14.80       10.36      3.15 o 
 -16   3  18       53.46       58.43      6.74 o 
 -15   3  18        9.09        7.94      2.87 o 
 -14   3  18        2.09        2.09      1.34 o 
 -13   3  18        0.73        0.94      1.28 o 
 -12   3  18       10.09        8.52      1.79 o 
 -11   3  18       68.34       67.53      2.53 o 
 -10   3  18        0.31        1.99      1.23 o 
  -9   3  18       31.77       30.74      1.17 o 
  -8   3  18       55.64       53.31      1.62 o 
  -7   3  18        0.55        1.16      1.09 o 
  -6   3  18      233.13      212.33      3.63 o 
  -5   3  18       16.89       15.01      1.52 o 
  -4   3  18      177.14      166.08      3.57 o 
  -3   3  18       23.73       26.83      1.76 o 
  -2   3  18       94.02       86.13      2.54 o 
  -1   3  18       19.83       22.80      3.06 o 
   0   3  18        0.09        0.12      1.09 o 
   1   3  18       21.35       23.69      1.61 o 
   2   3  18       16.93       15.00      1.14 o 
   3   3  18       47.48       50.34      2.14 o 
   4   3  18       56.07       59.92      2.36 o 
   5   3  18        3.46        4.39      1.18 o 
   6   3  18      266.19      265.40      4.19 o 
   7   3  18        1.43        1.67      1.21 o 
   8   3  18       12.61       13.68      1.37 o 
   9   3  18       29.14       32.13      1.69 o 
  10   3  18       11.92       10.77      1.40 o 
  11   3  18      107.50      104.83      3.21 o 
  12   3  18        0.36        0.31      1.18 o 
  13   3  18       23.29       26.41      2.42 o 
  14   3  18        6.78        7.77      1.32 o 
  15   3  18        6.46        6.77      1.32 o 
  16   3  18       37.41       41.38      3.02 o 
 -18   4  18        2.97        2.66      3.37 o 
 -17   4  18       13.40       17.34      3.68 o 
 -16   4  18       13.97       14.09      3.93 o 
 -15   4  18        0.94        2.08      3.10 o 
 -14   4  18        5.25        4.69      1.97 o 
 -13   4  18        0.22        0.97      2.02 o 
 -12   4  18        2.52        2.59      1.79 o 
 -11   4  18        0.69       -1.43      1.43 o 
 -10   4  18        0.35        0.56      1.31 o 
  -9   4  18        0.43       -0.19      1.62 o 
  -8   4  18        5.57        7.42      1.21 o 
  -7   4  18       27.62       28.27      1.60 o 
  -6   4  18        1.60        3.64      1.28 o 
  -5   4  18      120.02      103.27      4.11 o 
  -4   4  18        1.89        5.71      1.47 o 
  -3   4  18       25.27       27.39      1.91 o 
  -2   4  18        0.62        0.69      1.33 o 
  -1   4  18        8.13        4.18      1.44 o 
   0   4  18       16.33       18.59      2.62 o 
   1   4  18        4.90        9.46      1.63 o 
   2   4  18       24.94       27.12      1.56 o 
   3   4  18        9.52       12.65      1.06 o 
   4   4  18        4.48        8.30      2.09 o 
   5   4  18        7.59        9.30      2.11 o 
   6   4  18        0.19        2.37      2.05 o 
   7   4  18       22.55       26.21      2.10 o 
   8   4  18       37.61       37.23      2.26 o 
   9   4  18        2.14        2.04      1.64 o 
  10   4  18        2.92        2.41      1.59 o 
  11   4  18        0.07       -0.73      1.27 o 
  12   4  18        3.07        3.29      1.35 o 
  13   4  18        0.48       -0.23      1.31 o 
  14   4  18       13.74       10.68      1.56 o 
 -15   5  18        0.44       -0.84      4.39 o 
 -14   5  18        3.82        5.64      2.35 o 
 -13   5  18        9.41        6.28      2.40 o 
 -12   5  18        5.81        2.70      2.20 o 
 -11   5  18        8.90       11.28      3.34 o 
 -10   5  18        0.41        1.19      2.37 o 
  -9   5  18       21.30       25.62      3.84 o 
  -8   5  18        7.50        6.67      2.82 o 
  -7   5  18       10.42        8.81      2.83 o 
  -6   5  18        0.54       -0.61      1.19 o 
  -5   5  18        0.12       -0.94      2.24 o 
  -4   5  18       14.86       12.94      2.69 o 
  -3   5  18        0.32       -1.62      1.62 o 
  -2   5  18        0.95        2.46      2.45 o 
  -1   5  18       23.87       26.94      2.36 o 
   0   5  18        1.42        0.71      2.57 o 
   1   5  18       11.92       11.25      2.79 o 
   2   5  18        3.58        5.26      1.40 o 
   3   5  18        0.08       -0.32      1.17 o 
   4   5  18       10.69       14.87      2.52 o 
   5   5  18        3.38        3.63      2.44 o 
   6   5  18       12.80       11.38      2.56 o 
   7   5  18        0.59        3.44      2.39 o 
   8   5  18        5.73        5.66      2.40 o 
   9   5  18        0.06       -0.45      2.23 o 
  10   5  18        1.41        2.29      2.29 o 
  11   5  18       10.43       14.99      2.72 o 
 -10   6  18       15.69       20.21      5.06 o 
  -9   6  18        0.42       -3.10      3.89 o 
  -8   6  18        1.54        2.59      2.90 o 
  -7   6  18       17.21       19.75      3.50 o 
  -6   6  18        0.70       -0.61      2.74 o 
  -5   6  18       12.03       11.47      3.22 o 
  -4   6  18        0.88       -1.16      1.31 o 
  -3   6  18       10.00        8.61      2.36 o 
  -2   6  18        4.29        3.37      2.35 o 
  -1   6  18        0.11       -2.21      2.21 o 
   0   6  18        7.21        5.01      1.98 o 
   1   6  18        8.58        7.44      2.43 o 
   2   6  18        7.94       10.68      3.48 o 
   3   6  18       30.58       32.50      1.93 o 
   4   6  18        1.11        2.30      3.48 o 
   5   6  18       26.61       33.22      3.58 o 
   6   6  18        3.17        4.49      2.70 o 
 -22   1  19        3.01        0.77      4.75 o 
 -21   1  19       12.59       11.50      3.64 o 
 -20   1  19        0.00       -2.23      2.95 o 
 -19   1  19        0.20       -0.42      2.87 o 
 -18   1  19        1.30        0.63      2.78 o 
 -17   1  19        4.08       -1.72      2.56 o 
 -16   1  19       48.93       47.49      3.77 o 
 -15   1  19        8.21        5.29      2.77 o 
 -14   1  19       14.42       12.27      4.63 o 
 -13   1  19       22.55       26.58      1.42 o 
 -12   1  19        3.98        5.83      1.23 o 
 -11   1  19      233.35      226.64      2.86 o 
 -10   1  19        0.15        0.28      0.92 o 
  -9   1  19      160.13      136.74      2.25 o 
  -8   1  19       64.77       54.70      1.71 o 
  -7   1  19        3.77        1.42      1.00 o 
  -6   1  19      181.71      167.38      4.17 o 
  -5   1  19        3.73        8.48      1.11 o 
  -4   1  19      839.60      777.02      9.04 o 
  -3   1  19       41.52       41.68      1.46 o 
  -2   1  19        0.94        1.06      1.10 o 
  -1   1  19       70.08       70.85      2.84 o 
   0   1  19       75.47       59.84      1.75 o 
   1   1  19      205.95      197.71      3.62 o 
   2   1  19       10.26       16.48      1.53 o 
   3   1  19      123.38      113.10      2.40 o 
   4   1  19       32.44       38.93      1.46 o 
   5   1  19        3.57        2.18      0.95 o 
   6   1  19      134.26      131.57      2.23 o 
   7   1  19       70.18       62.23      1.71 o 
   8   1  19       57.56       60.09      1.68 o 
   9   1  19       25.53       28.40      1.22 o 
  10   1  19        4.22        2.12      0.89 o 
  11   1  19       44.85       46.94      1.47 o 
  12   1  19        2.51        3.71      0.94 o 
  13   1  19       20.23       23.09      1.20 o 
  14   1  19        0.83        1.11      0.97 o 
  15   1  19        1.55        1.21      1.05 o 
  16   1  19       27.28       30.67      1.51 o 
  17   1  19        1.00        0.29      1.15 o 
  18   1  19       17.26       15.29      1.65 o 
 -21   2  19        0.02        0.23      3.26 o 
 -20   2  19        0.23        1.27      3.05 o 
 -19   2  19        0.02       -0.32      2.93 o 
 -18   2  19       40.50       42.79      4.01 o 
 -17   2  19        2.71        7.49      2.98 o 
 -16   2  19        6.59        6.55      2.88 o 
 -15   2  19        8.02        6.31      2.80 o 
 -14   2  19       43.49       39.72      1.95 o 
 -13   2  19        2.88        2.46      1.17 o 
 -12   2  19       88.12       85.19      2.49 o 
 -11   2  19       41.94       42.39      2.08 o 
 -10   2  19       58.40       61.49      1.62 o 
  -9   2  19        0.50        1.76      0.92 o 
  -8   2  19        0.02       -0.37      0.83 o 
  -7   2  19      159.88      135.61      2.51 o 
  -6   2  19      106.05       98.43      2.17 o 
  -5   2  19       58.95       58.37      2.04 o 
  -4   2  19        1.13        1.27      1.06 o 
  -3   2  19       26.98       25.74      1.67 o 
  -2   2  19      212.96      185.44      3.57 o 
  -1   2  19        2.77        6.08      1.03 o 
   0   2  19       35.56       27.70      1.36 o 
   1   2  19       37.59       35.42      1.36 o 
   2   2  19       31.86       29.88      1.66 o 
   3   2  19       18.93       18.98      2.37 o 
   4   2  19       39.75       40.83      1.72 o 
   5   2  19      207.43      185.44      3.26 o 
   6   2  19       16.47       18.74      1.40 o 
   7   2  19       43.28       42.91      1.80 o 
   8   2  19      103.82      111.21      2.57 o 
   9   2  19       45.21       51.37      1.83 o 
  10   2  19      121.24      122.59      2.91 o 
  11   2  19       22.44       27.37      1.50 o 
  12   2  19        0.21        0.20      1.13 o 
  13   2  19        2.41        3.21      1.17 o 
  14   2  19       16.05       18.57      1.42 o 
  15   2  19        8.06        5.37      1.26 o 
  16   2  19        1.81        2.21      1.26 o 
  17   2  19       18.26       16.12      1.70 o 
 -20   3  19        1.47        6.56      4.99 o 
 -19   3  19        5.47        2.14      5.15 o 
 -18   3  19        1.64       -0.59      3.86 o 
 -17   3  19        0.29       -0.91      3.64 o 
 -16   3  19        6.58        9.73      3.16 o 
 -15   3  19       18.73       21.72      3.40 o 
 -14   3  19        1.50        1.87      1.23 o 
 -13   3  19       72.08       74.70      2.47 o 
 -12   3  19        4.42        3.84      1.76 o 
 -11   3  19       10.74        7.59      1.60 o 
 -10   3  19        1.80       -0.70      1.23 o 
  -9   3  19       25.90       25.52      1.26 o 
  -8   3  19       35.32       35.93      1.60 o 
  -7   3  19       26.18       29.20      1.57 o 
  -6   3  19        1.47        4.61      1.49 o 
  -5   3  19        0.95        1.43      1.28 o 
  -4   3  19       13.31       21.07      1.65 o 
  -3   3  19        0.18        0.96      1.27 o 
  -2   3  19        9.51        7.27      1.69 o 
  -1   3  19       26.77       20.83      2.33 o 
   0   3  19        0.17       -0.13      1.26 o 
   1   3  19        0.31        0.63      1.14 o 
   2   3  19       17.25       20.32      1.10 o 
   3   3  19        4.67        3.80      1.57 o 
   4   3  19        0.08        1.89      1.31 o 
   5   3  19        3.74       11.03      1.59 o 
   6   3  19        3.64        6.05      1.51 o 
   7   3  19       15.72       16.10      1.50 o 
   8   3  19       23.74       32.17      2.08 o 
   9   3  19        7.89       10.79      1.42 o 
  10   3  19        0.14        1.69      1.27 o 
  11   3  19        0.26        0.51      1.25 o 
  12   3  19        3.54        1.88      1.25 o 
  13   3  19        0.85        2.80      1.27 o 
  14   3  19       13.88       18.40      1.57 o 
  15   3  19        2.36        3.29      1.64 o 
  16   3  19        1.32        1.72      1.34 o 
 -17   4  19        0.27       -0.38      3.23 o 
 -16   4  19        0.70        2.26      6.97 o 
 -15   4  19        3.59        1.77      2.97 o 
 -14   4  19        4.29        5.72      1.42 o 
 -13   4  19       33.40       28.35      2.42 o 
 -12   4  19        0.53       -0.49      1.82 o 
 -11   4  19       14.34        9.56      1.78 o 
 -10   4  19        0.01       -1.73      1.73 o 
  -9   4  19        6.80        5.30      3.54 o 
  -8   4  19       39.05       38.61      2.75 o 
  -7   4  19       16.42       22.00      1.55 o 
  -6   4  19        3.53        6.13      1.71 o 
  -5   4  19       74.49       71.77      3.00 o 
  -4   4  19        1.45        1.33      1.43 o 
  -3   4  19       36.75       39.63      2.15 o 
  -2   4  19        0.01        0.49      1.42 o 
  -1   4  19       38.62       44.78      2.71 o 
   0   4  19      107.30      106.16      4.62 o 
   1   4  19        8.26       10.34      1.67 o 
   2   4  19       31.72       33.01      2.25 o 
   3   4  19       21.33       35.33      2.73 o 
   4   4  19       64.22       62.78      3.29 o 
   5   4  19        2.50        3.09      2.07 o 
   6   4  19       48.27       49.88      3.15 o 
   7   4  19       17.40       21.08      2.56 o 
   8   4  19        4.77        6.81      1.80 o 
   9   4  19        0.10       -1.91      1.91 o 
  10   4  19        6.55        4.69      1.70 o 
  11   4  19        0.15       -1.55      1.55 o 
  12   4  19       14.18       12.47      2.34 o 
  13   4  19        1.29        1.87      1.71 o 
  14   4  19        0.06        1.86      1.47 o 
 -14   5  19        7.90       10.97      2.79 o 
 -13   5  19        4.35        1.88      2.33 o 
 -12   5  19        6.25        3.58      3.72 o 
 -11   5  19        0.02       -0.48      2.70 o 
 -10   5  19        5.65        4.82      4.22 o 
  -9   5  19        0.31       -0.62      2.70 o 
  -8   5  19        5.48        6.43      3.14 o 
  -7   5  19       10.40        9.08      2.92 o 
  -6   5  19       32.94       33.90      1.78 o 
  -5   5  19       11.55        9.48      2.62 o 
  -4   5  19       10.54        8.56      1.92 o 
  -3   5  19        8.40        5.67      1.89 o 
  -2   5  19        9.01       11.81      2.89 o 
  -1   5  19        8.07        4.33      2.47 o 
   0   5  19        0.05        0.07      2.45 o 
   1   5  19       46.96       49.59      3.79 o 
   2   5  19        2.50        3.87      1.38 o 
   3   5  19       51.05       54.60      3.23 o 
   4   5  19        3.87        4.19      2.31 o 
   5   5  19        9.58        9.50      2.45 o 
   6   5  19       33.12       42.02      3.25 o 
   7   5  19        0.01        0.73      2.35 o 
   8   5  19       18.54       24.91      2.97 o 
   9   5  19        5.94        8.59      2.62 o 
  10   5  19        1.77        1.83      2.44 o 
  -9   6  19        1.24       -1.60      3.84 o 
  -8   6  19        0.38        2.67      3.00 o 
  -7   6  19        3.49        3.47      2.98 o 
  -6   6  19        2.60        1.83      2.92 o 
  -5   6  19        6.31        8.34      3.17 o 
  -4   6  19        0.24       -1.68      1.68 o 
  -3   6  19        1.95       -2.46      2.46 o 
  -2   6  19        0.21       -1.07      2.36 o 
  -1   6  19        0.14       -2.40      2.40 o 
   0   6  19        0.02        0.86      1.96 o 
   1   6  19        1.30        2.84      2.36 o 
   2   6  19        0.88        1.66      1.57 o 
   3   6  19        4.51        8.27      3.27 o 
   4   6  19       17.71       21.29      3.10 o 
   5   6  19        0.44        2.59      2.74 o 
 -21   0  20        1.86        1.27      4.84 o 
 -20   0  20        6.89        7.06      4.48 o 
 -19   0  20        5.71        7.90      4.41 o 
 -18   0  20       15.22        7.97      4.22 o 
 -17   0  20       11.95        5.73      4.10 o 
 -16   0  20       21.07       11.59      4.39 o 
 -15   0  20       66.48       68.70      6.33 o 
 -14   0  20        2.81        8.69      4.15 o 
 -13   0  20       66.66       71.90      6.14 o 
 -12   0  20       54.43       50.03      2.42 o 
 -11   0  20       58.43       45.19      2.10 o 
 -10   0  20       35.90       38.07      1.86 o 
  -9   0  20      101.88       90.74      3.06 o 
  -8   0  20        1.60        1.35      1.34 o 
  -7   0  20       17.47       19.45      2.60 o 
  -6   0  20      338.27      311.87      5.83 o 
  -5   0  20      339.39      306.17      6.07 o 
  -4   0  20        6.10        5.87      1.45 o 
  -3   0  20      248.22      211.17      4.22 o 
  -2   0  20       49.42       61.95      2.18 o 
  -1   0  20        7.18       15.30      3.01 o 
   0   0  20      265.36      251.49      8.88 o 
   1   0  20      116.13      121.17      5.90 o 
   2   0  20       24.50       25.27      3.22 o 
   3   0  20        4.87        4.60      1.55 o 
   4   0  20        0.04       -1.46      1.46 o 
   5   0  20      145.07      140.11      3.51 o 
   6   0  20      207.86      221.53      4.04 o 
   7   0  20       48.78       43.96      2.09 o 
   8   0  20      104.24       97.05      2.67 o 
   9   0  20        5.41        4.14      1.29 o 
  10   0  20       14.04       13.22      1.49 o 
  11   0  20        0.76       -1.12      1.21 o 
  12   0  20        1.91        2.36      1.31 o 
  13   0  20        1.71        1.04      1.32 o 
  14   0  20       14.96       13.72      1.67 o 
  15   0  20       29.98       31.08      2.03 o 
  16   0  20        0.39       -0.42      1.54 o 
  17   0  20       63.91       62.90      2.70 o 
 -21   1  20        3.03       -0.95      3.28 o 
 -20   1  20        0.13       -2.23      2.96 o 
 -19   1  20        4.43       -1.92      2.92 o 
 -18   1  20        3.19        0.45      2.85 o 
 -17   1  20        0.67       -2.69      2.69 o 
 -16   1  20        0.84       -0.28      2.58 o 
 -15   1  20        4.14        4.28      2.69 o 
 -14   1  20       47.23       52.10      4.68 o 
 -13   1  20        4.02        5.72      1.15 o 
 -12   1  20       14.92       15.41      1.60 o 
 -11   1  20        0.63        1.68      1.09 o 
 -10   1  20       12.38        7.85      1.04 o 
  -9   1  20        0.25       -0.83      0.83 o 
  -8   1  20       24.48       20.44      1.27 o 
  -7   1  20       39.36       44.97      1.63 o 
  -6   1  20       95.05       80.55      2.04 o 
  -5   1  20        0.12       -0.45      0.98 o 
  -4   1  20        1.41        1.86      0.97 o 
  -3   1  20      140.26      117.16      2.85 o 
  -2   1  20      101.51       83.68      2.35 o 
  -1   1  20       56.35       51.58      2.17 o 
   0   1  20        7.55        6.74      1.85 o 
   1   1  20       11.29        9.60      1.86 o 
   2   1  20      164.94      146.04      3.12 o 
   3   1  20       90.29       79.56      2.35 o 
   4   1  20        1.72        2.24      1.12 o 
   5   1  20        0.52       -0.18      1.04 o 
   6   1  20       50.78       49.38      1.88 o 
   7   1  20       16.33       16.03      1.17 o 
   8   1  20       64.78       56.14      1.69 o 
   9   1  20        3.65        0.83      0.95 o 
  10   1  20       14.94       14.99      1.18 o 
  11   1  20       11.55       12.49      1.27 o 
  12   1  20        0.00       -0.96      0.96 o 
  13   1  20        0.07        0.41      1.00 o 
  14   1  20       15.73       17.48      1.31 o 
  15   1  20       26.29       29.45      1.52 o 
  16   1  20       10.68        9.86      1.30 o 
  17   1  20        0.58       -1.18      1.18 o 
 -20   2  20        0.18        1.40      3.13 o 
 -19   2  20        3.67        5.48      3.19 o 
 -18   2  20        0.00       -3.21      3.57 o 
 -17   2  20        0.34       -3.68      3.68 o 
 -16   2  20       21.80       21.46      3.38 o 
 -15   2  20        3.28        5.15      2.87 o 
 -14   2  20        0.27       -1.01      1.27 o 
 -13   2  20        0.09       -0.21      1.29 o 
 -12   2  20       10.79       10.96      1.79 o 
 -11   2  20       56.47       52.97      2.33 o 
 -10   2  20        3.44        3.23      0.92 o 
  -9   2  20        5.62        2.41      0.96 o 
  -8   2  20        1.44       -0.14      0.88 o 
  -7   2  20       16.47       15.08      1.36 o 
  -6   2  20       64.94       59.19      2.06 o 
  -5   2  20        1.44        2.44      1.14 o 
  -4   2  20       27.53       23.57      1.69 o 
  -3   2  20        0.97        3.14      1.63 o 
  -2   2  20       43.96       37.73      1.94 o 
  -1   2  20       63.68       66.27      1.94 o 
   0   2  20        0.70        1.52      1.06 o 
   1   2  20        8.86        8.98      1.53 o 
   2   2  20       34.93       38.35      2.21 o 
   3   2  20        3.53        4.16      1.35 o 
   4   2  20       97.16       92.69      2.67 o 
   5   2  20        5.94        7.50      1.69 o 
   6   2  20       23.19       22.46      1.53 o 
   7   2  20       69.48       73.37      2.26 o 
   8   2  20        0.50        4.82      1.24 o 
   9   2  20       20.65       23.57      1.59 o 
  10   2  20       31.65       36.80      1.81 o 
  11   2  20       31.42       33.59      1.62 o 
  12   2  20       17.97       18.73      1.43 o 
  13   2  20        3.31        4.46      1.27 o 
  14   2  20        1.29        0.50      1.22 o 
  15   2  20        4.69        4.97      1.61 o 
  16   2  20       11.91       10.29      1.45 o 
 -19   3  20        5.02       11.73      5.67 o 
 -18   3  20        3.29        1.64      3.16 o 
 -17   3  20        6.37        7.74      3.26 o 
 -16   3  20        6.70        6.29      3.22 o 
 -15   3  20        0.11       -2.78      2.78 o 
 -14   3  20       44.24       41.32      2.77 o 
 -13   3  20        0.73        1.17      2.13 o 
 -12   3  20       29.86       31.30      2.35 o 
 -11   3  20        0.06       -1.58      1.58 o 
 -10   3  20        0.10       -0.85      1.42 o 
  -9   3  20       64.99       61.72      1.73 o 
  -8   3  20        0.28        1.74      1.13 o 
  -7   3  20      109.27      104.63      3.36 o 
  -6   3  20        1.30        4.62      1.39 o 
  -5   3  20       24.20       22.93      1.77 o 
  -4   3  20      106.58       94.91      3.54 o 
  -3   3  20        2.40        1.96      1.34 o 
  -2   3  20       80.22       84.15      3.21 o 
  -1   3  20       25.15       23.56      2.67 o 
   0   3  20       42.25       45.09      3.53 o 
   1   3  20       47.86       47.33      1.97 o 
   2   3  20       20.33       19.78      2.09 o 
   3   3  20       38.66       44.55      2.59 o 
   4   3  20       14.88       17.57      3.16 o 
   5   3  20       43.02       41.47      2.22 o 
   6   3  20       25.17       27.83      2.09 o 
   7   3  20        3.32        5.52      1.75 o 
   8   3  20      132.94      137.71      3.62 o 
   9   3  20       26.40       29.07      1.82 o 
  10   3  20       54.18       53.91      2.16 o 
  11   3  20        5.20        5.20      1.38 o 
  12   3  20        0.00       -0.68      1.28 o 
  13   3  20       33.67       37.67      2.29 o 
  14   3  20        2.17        4.19      1.42 o 
  15   3  20       25.31       26.50      2.19 o 
 -17   4  20        3.51        5.71      3.46 o 
 -16   4  20        1.83        0.12      3.14 o 
 -15   4  20       19.81       25.23      3.71 o 
 -14   4  20        3.90        3.65      1.46 o 
 -13   4  20        7.89        8.40      2.33 o 
 -12   4  20        0.66        0.05      1.87 o 
 -11   4  20        3.52        2.69      3.32 o 
 -10   4  20        0.58       -1.75      1.75 o 
  -9   4  20        1.16        1.81      2.62 o 
  -8   4  20        5.96       10.68      1.26 o 
  -7   4  20        3.79        6.26      1.37 o 
  -6   4  20       34.86       39.17      2.52 o 
  -5   4  20       13.77       17.98      2.72 o 
  -4   4  20        0.51        2.14      1.50 o 
  -3   4  20       30.91       32.47      2.92 o 
  -2   4  20        4.21        8.09      1.57 o 
  -1   4  20       19.03       24.65      2.96 o 
   0   4  20        0.19        3.68      2.34 o 
   1   4  20       19.95       28.31      2.04 o 
   2   4  20        8.84        8.92      1.10 o 
   3   4  20       10.93       17.22      2.85 o 
   4   4  20        3.83        2.56      3.47 o 
   5   4  20       14.73       18.64      2.49 o 
   6   4  20        3.29       13.70      2.46 o 
   7   4  20       64.06       59.97      3.49 o 
   8   4  20        0.21       -0.98      2.15 o 
   9   4  20        2.24        1.62      1.65 o 
  10   4  20       15.65       18.13      2.06 o 
  11   4  20        5.30        5.34      1.82 o 
  12   4  20        8.27        9.86      1.98 o 
  13   4  20        9.38       13.49      2.00 o 
 -13   5  20        1.72       -1.29      3.22 o 
 -12   5  20        0.01       -0.28      2.33 o 
 -11   5  20        1.65        1.01      2.34 o 
 -10   5  20        7.05        6.41      4.36 o 
  -9   5  20       15.39       12.76      3.24 o 
  -8   5  20        3.58        2.26      4.87 o 
  -7   5  20        8.41       13.06      3.10 o 
  -6   5  20        0.12        0.41      1.36 o 
  -5   5  20        0.78       -1.73      1.74 o 
  -4   5  20        2.07       -0.67      1.77 o 
  -3   5  20        1.76        0.52      2.12 o 
  -2   5  20        1.67        0.53      3.14 o 
  -1   5  20        1.21        0.50      2.80 o 
   0   5  20        0.40        5.55      2.85 o 
   1   5  20       54.12       59.14      5.00 o 
   2   5  20        1.40        2.29      1.27 o 
   3   5  20       20.83       18.01      2.71 o 
   4   5  20        0.68        0.38      2.53 o 
   5   5  20        0.67        0.21      3.23 o 
   6   5  20        4.29        7.64      2.53 o 
   7   5  20        4.76        5.52      2.55 o 
   8   5  20        0.05        5.00      2.50 o 
   9   5  20        0.94       -1.15      2.48 o 
  -7   6  20        0.28        3.48      2.96 o 
  -6   6  20        6.88        8.47      4.00 o 
  -5   6  20        1.12       -0.41      4.05 o 
  -4   6  20        6.02        3.94      1.83 o 
  -3   6  20        0.07       -1.45      2.26 o 
  -2   6  20       16.35       16.49      4.75 o 
  -1   6  20        0.01       -1.90      6.01 o 
   0   6  20       36.69       39.24      2.74 o 
   1   6  20        3.40        2.59      2.27 o 
   2   6  20       20.97       21.70      1.76 o 
   3   6  20        2.44        1.15      4.12 o 
 -21   1  21        0.00       -4.05      6.80 o 
 -20   1  21        0.35        3.69      3.31 o 
 -19   1  21        3.74        2.22      3.11 o 
 -18   1  21        1.91       -0.43      3.04 o 
 -17   1  21       11.63        6.54      3.12 o 
 -16   1  21        2.17        0.29      3.04 o 
 -15   1  21       10.69       15.84      5.90 o 
 -14   1  21       51.05       53.90      4.03 o 
 -13   1  21        0.89        0.74      1.15 o 
 -12   1  21       11.31        9.53      1.03 o 
 -11   1  21       11.01       11.67      1.16 o 
 -10   1  21       26.28       23.31      1.28 o 
  -9   1  21       81.22       73.86      2.00 o 
  -8   1  21        1.00        0.74      0.98 o 
  -7   1  21        2.16        2.79      1.01 o 
  -6   1  21        4.94        6.40      1.25 o 
  -5   1  21       92.72       90.93      2.15 o 
  -4   1  21      145.17      149.84      3.25 o 
  -3   1  21        7.31       10.07      1.37 o 
  -2   1  21       93.87       86.47      2.69 o 
  -1   1  21       26.39       23.25      1.71 o 
   0   1  21       19.81       19.84      2.25 o 
   1   1  21       26.80       27.24      2.54 o 
   2   1  21        2.90        4.39      1.82 o 
   3   1  21       33.13       38.08      2.11 o 
   4   1  21        1.61        1.83      1.17 o 
   5   1  21       92.87       93.27      2.66 o 
   6   1  21       62.45       49.87      2.15 o 
   7   1  21        5.56        5.04      1.26 o 
   8   1  21       23.16       25.15      1.58 o 
   9   1  21        7.70        7.17      1.21 o 
  10   1  21       37.78       41.50      1.68 o 
  11   1  21        2.17        0.61      1.03 o 
  12   1  21        1.49        0.41      1.04 o 
  13   1  21        0.42       -1.09      1.09 o 
  14   1  21       11.30       11.81      1.34 o 
  15   1  21       32.98       36.56      1.69 o 
  16   1  21        2.56        1.96      1.32 o 
 -20   2  21        0.04       -2.22      3.24 o 
 -19   2  21        0.54       -2.97      2.97 o 
 -18   2  21        0.86       -0.84      2.95 o 
 -17   2  21       11.16       14.69      3.43 o 
 -16   2  21       13.98       17.20      3.36 o 
 -15   2  21       27.74       36.45      3.72 o 
 -14   2  21       18.01       19.24      1.83 o 
 -13   2  21       28.61       22.81      1.83 o 
 -12   2  21        4.15        4.55      1.71 o 
 -11   2  21        4.90        4.72      1.02 o 
 -10   2  21        0.02       -0.89      0.89 o 
  -9   2  21        0.93       -0.71      0.95 o 
  -8   2  21       53.44       45.52      1.72 o 
  -7   2  21        0.93        1.44      1.19 o 
  -6   2  21        0.37       -0.55      1.20 o 
  -5   2  21       23.28       23.24      1.73 o 
  -4   2  21        0.07        2.54      1.36 o 
  -3   2  21      232.37      219.50      5.03 o 
  -2   2  21        0.34        2.71      1.25 o 
  -1   2  21       11.25        8.36      1.42 o 
   0   2  21       43.20       36.07      1.61 o 
   1   2  21        0.01        0.30      1.35 o 
   2   2  21       22.14       26.40      2.05 o 
   3   2  21        0.52        1.59      1.44 o 
   4   2  21       65.01       70.31      2.52 o 
   5   2  21       18.89       23.80      1.77 o 
   6   2  21       13.46       13.76      1.64 o 
   7   2  21       89.26       89.92      2.81 o 
   8   2  21        2.47        5.31      1.34 o 
   9   2  21       64.88       70.49      2.45 o 
  10   2  21        1.03        2.14      1.33 o 
  11   2  21        6.50        5.80      1.67 o 
  12   2  21       27.62       30.25      1.77 o 
  13   2  21        2.58        1.63      1.35 o 
  14   2  21       14.22       13.43      1.62 o 
  15   2  21        0.55       -0.37      1.38 o 
  16   2  21        2.38        1.64      2.08 o 
 -18   3  21        0.15       -3.14      3.14 o 
 -17   3  21        0.17        4.27      3.34 o 
 -16   3  21       18.93       15.52      3.51 o 
 -15   3  21        0.45        0.31      2.88 o 
 -14   3  21       15.64       16.91      1.58 o 
 -13   3  21        1.94       -0.33      1.74 o 
 -12   3  21        1.03       -0.80      1.70 o 
 -11   3  21        1.05        0.03      2.06 o 
 -10   3  21        0.11       -0.83      1.50 o 
  -9   3  21        0.77        2.39      1.16 o 
  -8   3  21        0.62        3.17      1.29 o 
  -7   3  21       16.71       19.00      3.06 o 
  -6   3  21       28.69       26.45      2.36 o 
  -5   3  21       10.92       16.39      1.74 o 
  -4   3  21        0.00        2.93      1.43 o 
  -3   3  21        0.06       -0.03      1.36 o 
  -2   3  21        6.36        8.64      2.40 o 
  -1   3  21        5.79        4.38      1.50 o 
   0   3  21        0.00       -0.52      1.29 o 
   1   3  21       29.33       27.09      1.60 o 
   2   3  21        0.27       -1.21      1.64 o 
   3   3  21        4.04        3.89      1.78 o 
   4   3  21        0.16       -0.94      1.69 o 
   5   3  21        0.52        2.52      1.86 o 
   6   3  21        8.79       11.10      1.76 o 
   7   3  21       19.01       24.96      2.08 o 
   8   3  21       26.93       29.37      2.16 o 
   9   3  21        1.19        3.28      1.65 o 
  10   3  21        0.16        0.53      1.59 o 
  11   3  21        0.09        2.27      1.61 o 
  12   3  21        0.02       -1.20      1.38 o 
  13   3  21       24.20       26.21      1.85 o 
  14   3  21        2.91       -0.56      1.42 o 
 -16   4  21        3.26       -0.49      3.07 o 
 -15   4  21        3.62        6.73      1.68 o 
 -14   4  21        4.86        4.17      2.17 o 
 -13   4  21        2.68       -0.36      2.20 o 
 -12   4  21        0.53       -0.10      2.28 o 
 -11   4  21        0.07       -0.56      2.31 o 
 -10   4  21       47.67       52.09      4.14 o 
  -9   4  21       36.27       42.17      3.86 o 
  -8   4  21       52.07       60.07      2.10 o 
  -7   4  21        7.03        9.60      1.52 o 
  -6   4  21       38.04       41.25      4.74 o 
  -5   4  21        6.55       11.08      2.00 o 
  -4   4  21       16.56       17.01      2.33 o 
  -3   4  21        3.78        4.38      1.63 o 
  -2   4  21        0.24        1.28      2.29 o 
  -1   4  21       63.16       59.90      3.99 o 
   0   4  21        8.62       12.73      2.41 o 
   1   4  21       49.99       49.38      1.89 o 
   2   4  21       46.00       49.32      3.14 o 
   3   4  21        6.28        6.08      3.15 o 
   4   4  21        6.78        7.34      2.33 o 
   5   4  21        2.33        4.03      2.25 o 
   6   4  21       23.87       27.45      2.83 o 
   7   4  21       13.14       16.11      2.56 o 
   8   4  21        1.54        1.26      2.20 o 
   9   4  21        1.57        0.45      2.24 o 
  10   4  21       28.23       33.39      3.06 o 
  11   4  21       11.84       17.36      4.26 o 
  12   4  21       14.40       14.66      2.10 o 
 -12   5  21        7.19        8.39      2.66 o 
 -11   5  21        4.36        5.00      2.56 o 
 -10   5  21        0.16       -1.62      4.27 o 
  -9   5  21        3.07        4.78      2.99 o 
  -8   5  21        3.74        8.00      3.66 o 
  -7   5  21       51.98       62.52      4.49 o 
  -6   5  21        6.77        4.81      1.49 o 
  -5   5  21       12.11       11.09      2.11 o 
  -4   5  21        1.78        0.30      2.18 o 
  -3   5  21        5.06        3.36      2.80 o 
  -2   5  21       20.42       21.51      2.90 o 
  -1   5  21       12.58       20.67      4.63 o 
   0   5  21       41.11       44.09      4.27 o 
   1   5  21        7.28       10.22      1.63 o 
   2   5  21        6.95        8.01      2.61 o 
   3   5  21       12.46       18.98      2.80 o 
   4   5  21        1.35        0.29      2.64 o 
   5   5  21       44.82       48.14      3.53 o 
   6   5  21        2.35        7.61      2.71 o 
   7   5  21        3.66        5.32      3.42 o 
   8   5  21       10.67        8.94      2.77 o 
 -20   0  22       11.07       11.78      5.23 o 
 -19   0  22        0.18       -1.91      4.44 o 
 -18   0  22        9.65        4.58      4.60 o 
 -17   0  22        8.30        7.40      4.65 o 
 -16   0  22        4.23        2.07      4.27 o 
 -15   0  22        1.73        2.48      3.93 o 
 -14   0  22       17.18       20.40      4.70 o 
 -13   0  22       63.76       62.32      2.52 o 
 -12   0  22       18.77       19.04      1.63 o 
 -11   0  22      144.58      145.59      5.31 o 
 -10   0  22        0.27       -0.20      1.47 o 
  -9   0  22       10.67        8.10      1.64 o 
  -8   0  22        4.99        2.97      1.53 o 
  -7   0  22       15.42       16.04      1.80 o 
  -6   0  22      132.12      131.16      3.63 o 
  -5   0  22       19.70       22.84      2.60 o 
  -4   0  22       89.95       78.12      2.75 o 
  -3   0  22        1.15       -1.91      3.07 o 
  -2   0  22       20.67       17.68      3.39 o 
  -1   0  22      181.69      175.37      7.61 o 
   0   0  22       10.33        8.45      2.94 o 
   1   0  22       21.77       23.32      3.49 o 
   2   0  22        4.85        6.02      2.67 o 
   3   0  22        0.32        0.24      2.43 o 
   4   0  22       48.03       44.88      4.36 o 
   5   0  22       57.08       62.78      4.87 o 
   6   0  22       36.97       40.30      4.15 o 
   7   0  22       69.31       75.74      3.60 o 
   8   0  22        8.38        9.85      2.14 o 
   9   0  22       12.56       15.99      2.28 o 
  10   0  22        0.63       -1.43      1.43 o 
  11   0  22        0.01       -1.51      1.51 o 
  12   0  22        2.33       -0.44      1.57 o 
  13   0  22        0.50       -1.83      1.92 o 
  14   0  22        8.17        7.98      2.06 o 
  15   0  22        0.93       -1.83      1.83 o 
  16   0  22       48.52       52.20      3.08 o 
 -20   1  22        1.15       -1.92      3.41 o 
 -19   1  22        0.28       -0.80      3.06 o 
 -18   1  22        3.59        4.05      3.20 o 
 -17   1  22       10.22        9.12      3.92 o 
 -16   1  22        0.00       -1.58      2.79 o 
 -15   1  22        0.72       -2.65      2.65 o 
 -14   1  22       20.97       23.07      3.40 o 
 -13   1  22        0.07        0.39      1.19 o 
 -12   1  22       25.10       24.17      1.13 o 
 -11   1  22        0.04       -1.01      1.01 o 
 -10   1  22        0.74       -0.86      0.96 o 
  -9   1  22        0.01       -0.22      1.01 o 
  -8   1  22        0.61       -0.41      1.01 o 
  -7   1  22        0.12       -0.17      1.15 o 
  -6   1  22        1.39        2.31      1.20 o 
  -5   1  22        1.18        4.28      1.28 o 
  -4   1  22       58.40       50.20      2.74 o 
  -3   1  22        0.86       -0.78      1.30 o 
  -2   1  22       16.89       13.28      1.79 o 
  -1   1  22        3.17        4.02      1.09 o 
   0   1  22        4.34        3.40      1.93 o 
   1   1  22       53.88       48.53      3.17 o 
   2   1  22       20.61       22.20      2.55 o 
   3   1  22        0.24        3.31      1.87 o 
   4   1  22       10.21        9.88      2.17 o 
   5   1  22        1.08        1.57      1.50 o 
   6   1  22        0.78        2.14      1.56 o 
   7   1  22       54.93       52.61      2.30 o 
   8   1  22        7.80        7.29      1.52 o 
   9   1  22        9.74        8.04      1.56 o 
  10   1  22        0.29        0.00      1.38 o 
  11   1  22        0.41       -1.26      1.26 o 
  12   1  22        0.27       -1.27      1.27 o 
  13   1  22        8.09        6.62      1.46 o 
  14   1  22       11.34       13.52      1.65 o 
  15   1  22        1.65        1.56      1.47 o 
  16   1  22        1.80        1.86      1.65 o 
 -19   2  22        1.96        4.51      3.40 o 
 -18   2  22        8.64        5.83      3.30 o 
 -17   2  22       13.51       13.44      3.47 o 
 -16   2  22        5.25        6.99      3.18 o 
 -15   2  22       10.27       11.67      3.18 o 
 -14   2  22        4.65        6.09      1.38 o 
 -13   2  22        1.87        0.11      1.31 o 
 -12   2  22        0.77       -0.99      1.59 o 
 -11   2  22       11.05        9.21      1.11 o 
 -10   2  22        0.29       -0.93      0.93 o 
  -9   2  22        4.93        3.02      1.07 o 
  -8   2  22       39.13       38.04      2.08 o 
  -7   2  22        0.12       -0.76      1.33 o 
  -6   2  22        4.23        3.05      1.34 o 
  -5   2  22        5.82        6.12      1.45 o 
  -4   2  22       66.86       66.21      3.12 o 
  -3   2  22       37.46       37.35      3.70 o 
  -2   2  22       18.82       17.58      1.72 o 
  -1   2  22        0.37        0.72      1.18 o 
   0   2  22       15.94       10.30      2.27 o 
   1   2  22       11.19        7.74      2.90 o 
   2   2  22       36.21       37.21      2.94 o 
   3   2  22       18.98       21.75      2.08 o 
   4   2  22       13.53       18.37      2.04 o 
   5   2  22       12.60       13.23      1.98 o 
   6   2  22       16.83       14.56      1.72 o 
   7   2  22       25.51       24.17      1.91 o 
   8   2  22        2.86        4.88      1.63 o 
   9   2  22       56.04       59.18      2.91 o 
  10   2  22        2.80        1.29      1.53 o 
  11   2  22        5.85        5.14      1.62 o 
  12   2  22        6.45        9.13      1.56 o 
  13   2  22        1.26        0.04      1.41 o 
  14   2  22       11.85       11.28      1.70 o 
  15   2  22        4.31        3.00      1.73 o 
 -18   3  22        3.65        0.85      3.32 o 
 -17   3  22        6.31        8.48      3.45 o 
 -16   3  22        0.24       -1.08      3.08 o 
 -15   3  22       25.86       25.73      1.80 o 
 -14   3  22        0.00       -0.04      1.34 o 
 -13   3  22        1.48       -1.05      1.76 o 
 -12   3  22        1.94        3.76      1.94 o 
 -11   3  22       41.72       43.52      2.88 o 
 -10   3  22       46.21       46.54      1.82 o 
  -9   3  22        6.97        8.89      1.35 o 
  -8   3  22       39.15       37.34      2.45 o 
  -7   3  22       46.69       51.64      2.74 o 
  -6   3  22        0.00        1.80      1.53 o 
  -5   3  22      105.81      106.59      3.17 o 
  -4   3  22        2.24        2.80      1.64 o 
  -3   3  22       34.90       35.86      3.21 o 
  -2   3  22       56.69       56.73      3.78 o 
  -1   3  22        5.70        5.51      1.36 o 
   0   3  22       21.87       23.05      1.62 o 
   1   3  22        3.73        7.95      1.97 o 
   2   3  22        6.63       15.42      2.17 o 
   3   3  22       76.13       74.14      3.41 o 
   4   3  22        2.90        2.00      1.89 o 
   5   3  22       42.32       49.81      3.04 o 
   6   3  22       18.31       25.83      3.69 o 
   7   3  22       66.02       76.12      3.76 o 
   8   3  22       32.95       34.17      2.89 o 
   9   3  22        1.47        0.85      1.60 o 
  10   3  22       23.06       25.88      2.17 o 
  11   3  22       14.80       19.59      3.50 o 
  12   3  22       33.97       36.23      2.52 o 
  13   3  22        0.02       -1.64      1.64 o 
 -15   4  22        0.72        1.18      2.77 o 
 -14   4  22        0.50       -1.36      2.13 o 
 -13   4  22        2.67        0.37      2.27 o 
 -12   4  22        0.07        2.17      2.43 o 
 -11   4  22        0.00       -0.43      2.48 o 
 -10   4  22       14.63       20.25      3.52 o 
  -9   4  22        1.35        7.44      3.07 o 
  -8   4  22       27.18       34.74      1.90 o 
  -7   4  22       56.22       59.16      2.91 o 
  -6   4  22       16.41       24.97      2.35 o 
  -5   4  22        0.09        1.65      1.85 o 
  -4   4  22       13.79       18.06      2.55 o 
  -3   4  22        8.49        6.24      1.96 o 
  -2   4  22        7.24        5.17      4.18 o 
  -1   4  22        5.20        8.09      4.63 o 
   0   4  22        0.06        0.13      1.58 o 
   1   4  22        0.73        3.89      1.08 o 
   2   4  22        2.06        5.37      2.28 o 
   3   4  22        6.94        8.54      2.33 o 
   4   4  22       53.07       60.77      3.48 o 
   5   4  22        0.18        2.59      3.06 o 
   6   4  22       41.09       52.56      3.46 o 
   7   4  22        0.02       -2.20      2.20 o 
   8   4  22        0.06        0.19      2.23 o 
   9   4  22       34.91       39.50      3.29 o 
  10   4  22        1.26        7.04      2.49 o 
  11   4  22        5.40        5.80      3.33 o 
 -11   5  22        0.37       -1.17      4.10 o 
 -10   5  22        5.15        0.98      4.24 o 
  -9   5  22        0.02       -0.29      3.26 o 
  -8   5  22        8.72       15.58      6.55 o 
  -7   5  22        0.38        5.19      2.93 o 
  -6   5  22       10.30       10.49      2.66 o 
  -5   5  22        4.88        5.33      2.72 o 
  -4   5  22       23.61       26.63      3.04 o 
  -3   5  22        3.62        7.72      2.55 o 
  -2   5  22        2.31        4.91      2.53 o 
  -1   5  22        1.81        7.25      4.27 o 
   0   5  22       24.79       26.37      2.42 o 
   1   5  22        0.24        0.94      1.24 o 
   2   5  22        7.98        9.76      2.70 o 
   3   5  22        2.28        4.31      3.60 o 
   4   5  22        0.58        1.84      2.59 o 
   5   5  22        8.13       10.72      2.71 o 
   6   5  22        2.84        1.15      2.56 o 
   7   5  22        9.74       10.18      2.82 o 
 -19   1  23        6.78        3.32      3.39 o 
 -18   1  23       20.15       25.47      3.91 o 
 -17   1  23        0.08       -1.95      3.11 o 
 -16   1  23        0.04       -2.88      2.93 o 
 -15   1  23        1.00       -0.75      2.82 o 
 -14   1  23        8.36        7.65      2.36 o 
 -13   1  23       13.80       16.68      1.53 o 
 -12   1  23       17.63       15.07      1.17 o 
 -11   1  23        2.94        2.07      1.09 o 
 -10   1  23        7.42        9.24      1.31 o 
  -9   1  23        9.74       11.94      1.27 o 
  -8   1  23        0.02        0.68      1.10 o 
  -7   1  23       72.16       67.99      2.70 o 
  -6   1  23       14.34       14.56      1.66 o 
  -5   1  23       48.07       47.20      2.12 o 
  -4   1  23        6.95        6.36      1.81 o 
  -3   1  23       53.49       55.94      2.57 o 
  -2   1  23       34.27       31.80      1.93 o 
  -1   1  23        0.05       -1.73      1.73 o 
   0   1  23       40.26       37.16      3.33 o 
   1   1  23        7.05        5.60      2.57 o 
   2   1  23       18.79       26.16      2.66 o 
   3   1  23        0.19       -1.81      1.85 o 
   4   1  23        9.20        6.28      2.83 o 
   5   1  23       50.82       47.64      3.27 o 
   6   1  23        0.51        1.09      3.78 o 
   7   1  23       24.69       25.75      2.25 o 
   8   1  23       20.27       18.12      2.14 o 
   9   1  23        6.61        4.72      1.83 o 
  10   1  23       23.67       30.54      2.10 o 
  11   1  23        0.25       -0.41      1.48 o 
  12   1  23        0.01       -0.36      1.50 o 
  13   1  23       11.87       11.00      1.82 o 
  14   1  23        8.40        7.70      1.80 o 
  15   1  23        9.27       11.99      1.92 o 
 -18   2  23        3.35        5.25      5.42 o 
 -17   2  23       14.79       15.58      8.02 o 
 -16   2  23       12.36       11.41      4.26 o 
 -15   2  23        7.83        7.93      4.40 o 
 -14   2  23        0.47        0.67      1.25 o 
 -13   2  23       13.63       13.53      2.04 o 
 -12   2  23        0.06       -1.70      1.70 o 
 -11   2  23        0.20       -0.96      0.96 o 
 -10   2  23        6.36        2.99      1.06 o 
  -9   2  23       12.65       13.38      1.48 o 
  -8   2  23       19.71       22.11      2.08 o 
  -7   2  23        3.79        5.22      2.12 o 
  -6   2  23        4.37        3.93      1.46 o 
  -5   2  23        0.23       -0.38      1.39 o 
  -4   2  23      118.78      116.74      5.79 o 
  -3   2  23        1.57        5.72      2.29 o 
  -2   2  23       12.19       11.55      1.64 o 
  -1   2  23        8.76        9.40      1.92 o 
   0   2  23       12.20        9.70      2.26 o 
   1   2  23        2.68        4.00      3.26 o 
   2   2  23       11.84       10.56      2.83 o 
   3   2  23       23.94       21.30      2.79 o 
   4   2  23       19.58       19.54      2.70 o 
   5   2  23        4.15        4.27      3.21 o 
   6   2  23       37.38       38.76      2.66 o 
   7   2  23        8.38        8.32      2.72 o 
   8   2  23       28.64       31.79      2.24 o 
   9   2  23        4.72        5.89      1.75 o 
  10   2  23        2.05        3.58      1.69 o 
  11   2  23       37.14       45.32      2.52 o 
  12   2  23        0.27       -1.63      1.63 o 
  13   2  23        5.50        3.91      1.78 o 
  14   2  23        0.05        0.30      1.64 o 
 -17   3  23        1.39       -7.00      7.56 o 
 -16   3  23        0.05       -3.04      6.41 o 
 -15   3  23        9.14       10.08      1.59 o 
 -14   3  23       17.92       20.49      3.46 o 
 -13   3  23        2.74        3.91      2.03 o 
 -12   3  23        6.57       11.03      2.61 o 
 -11   3  23       50.02       56.74      3.76 o 
 -10   3  23        4.62        8.67      1.45 o 
  -9   3  23        0.31        2.87      1.30 o 
  -8   3  23        0.21        1.30      1.74 o 
  -7   3  23        0.07       -0.86      1.72 o 
  -6   3  23        8.64       11.80      2.06 o 
  -5   3  23        0.51        3.03      1.60 o 
  -4   3  23        0.68        2.18      1.70 o 
  -3   3  23        4.40        5.52      3.43 o 
  -2   3  23        0.08        3.05      2.32 o 
  -1   3  23        8.38       13.20      1.71 o 
   0   3  23       35.53       32.43      2.03 o 
   1   3  23        0.01        3.24      2.29 o 
   2   3  23       14.92       17.20      3.26 o 
   3   3  23        0.00        0.98      1.90 o 
   4   3  23        9.69       12.32      2.26 o 
   5   3  23        7.64       10.52      2.29 o 
   6   3  23       22.40       28.29      2.83 o 
   7   3  23       15.98       12.79      2.66 o 
   8   3  23        1.14       -0.67      2.11 o 
   9   3  23        0.38        2.14      2.21 o 
  10   3  23        0.89        2.27      3.38 o 
  11   3  23        4.32        6.96      1.95 o 
  12   3  23       10.50        8.33      1.94 o 
 -14   4  23        4.50        3.95      2.38 o 
 -13   4  23       10.75       14.31      2.77 o 
 -12   4  23        0.22        4.13      2.63 o 
 -11   4  23       66.67       64.27      4.17 o 
 -10   4  23       17.52       18.23      5.35 o 
  -9   4  23       10.75       16.91      3.60 o 
  -8   4  23       13.28       14.91      1.59 o 
  -7   4  23        0.16        3.13      1.90 o 
  -6   4  23       57.70       63.02      3.20 o 
  -5   4  23        2.44        4.86      2.38 o 
  -4   4  23       20.52       20.26      2.83 o 
  -3   4  23        8.19        9.28      2.48 o 
  -2   4  23        6.35        8.39      2.85 o 
  -1   4  23       30.05       33.50      3.59 o 
   0   4  23        2.23        3.61      1.54 o 
   1   4  23       72.01       72.90      3.80 o 
   2   4  23        0.67        0.09      2.19 o 
   3   4  23        7.67        4.73      2.34 o 
   4   4  23        9.27       13.45      3.93 o 
   5   4  23        0.54       -1.24      3.10 o 
   6   4  23        9.49        7.46      2.51 o 
   7   4  23        1.77        3.23      2.35 o 
   8   4  23        0.03        1.40      2.45 o 
   9   4  23       42.92       51.73      3.54 o 
 -10   5  23        6.94        3.66      4.41 o 
  -9   5  23        0.02        0.17      4.15 o 
  -8   5  23       14.33       14.61      3.64 o 
  -7   5  23        6.36        6.77      1.61 o 
  -6   5  23        0.20       -0.38      2.15 o 
  -5   5  23        3.93        6.11      2.55 o 
  -4   5  23       38.86       38.85      6.91 o 
  -3   5  23       35.05       30.21      3.25 o 
  -2   5  23       18.45       25.85      3.25 o 
  -1   5  23        9.26        9.30      4.60 o 
   0   5  23        7.69        8.12      1.85 o 
   1   5  23        6.26        7.02      3.23 o 
   2   5  23       13.38       15.55      3.51 o 
   3   5  23        6.12        7.67      2.76 o 
   4   5  23       21.72       25.37      3.20 o 
   5   5  23        1.42        0.69      2.60 o 
 -19   0  24        5.39        2.58      4.99 o 
 -18   0  24        0.59       -3.03      4.41 o 
 -17   0  24        0.51        6.58      4.56 o 
 -16   0  24       23.00       29.24      5.47 o 
 -15   0  24       10.21       12.74      4.72 o 
 -14   0  24       25.63       28.23      5.32 o 
 -13   0  24        0.37       -0.04      1.17 o 
 -12   0  24       14.33       12.67      1.62 o 
 -11   0  24        0.01       -1.53      1.75 o 
 -10   0  24        2.99        3.84      1.94 o 
  -9   0  24        0.83        2.12      1.58 o 
  -8   0  24       32.89       37.21      2.40 o 
  -7   0  24       22.82       25.18      3.22 o 
  -6   0  24       17.82       18.26      3.80 o 
  -5   0  24       51.99       38.63      4.60 o 
  -4   0  24        5.48        6.35      1.67 o 
  -3   0  24        0.90       -1.13      2.70 o 
  -2   0  24       24.24       28.40      4.08 o 
  -1   0  24       64.75       63.64      5.32 o 
   0   0  24       10.04        7.21      3.25 o 
   1   0  24       23.60       20.86      3.51 o 
   2   0  24        1.65        2.91      2.96 o 
   3   0  24       61.98       75.16      5.75 o 
   4   0  24        2.77        6.11      3.20 o 
   5   0  24       39.93       49.52      4.75 o 
   6   0  24        0.80       -2.51      2.79 o 
   7   0  24        7.83        6.33      3.25 o 
   8   0  24       45.77       40.73      4.77 o 
   9   0  24        5.55       -1.38      2.98 o 
  10   0  24        0.59       -3.01      3.01 o 
  11   0  24        1.29        3.03      3.49 o 
  12   0  24       24.76       29.75      4.63 o 
  13   0  24       19.21       15.70      4.29 o 
  14   0  24       15.07       22.05      4.60 o 
 -19   1  24       17.13       20.08      4.07 o 
 -18   1  24       13.46       23.84      3.98 o 
 -17   1  24        0.31       -1.82      3.16 o 
 -16   1  24        0.33       -1.82      3.05 o 
 -15   1  24        1.04        3.71      3.14 o 
 -14   1  24        4.40        1.54      2.67 o 
 -13   1  24       10.77       10.52      1.50 o 
 -12   1  24        1.43       -0.17      1.17 o 
 -11   1  24        8.80        7.81      1.21 o 
 -10   1  24        0.14        1.27      1.24 o 
  -9   1  24        0.39        0.99      1.22 o 
  -8   1  24        5.21        7.48      1.43 o 
  -7   1  24        0.00        0.66      1.44 o 
  -6   1  24        1.81        4.40      1.37 o 
  -5   1  24       28.08       26.27      2.94 o 
  -4   1  24        0.00        0.19      1.68 o 
  -3   1  24        0.09       -0.10      1.32 o 
  -2   1  24        2.66        3.50      1.22 o 
  -1   1  24        3.48        3.24      2.20 o 
   0   1  24       34.00       29.60      2.97 o 
   1   1  24        1.92        4.70      2.22 o 
   2   1  24       20.27       19.09      2.72 o 
   3   1  24        0.77       -1.12      2.03 o 
   4   1  24        5.85        7.29      2.39 o 
   5   1  24        1.77        3.45      2.21 o 
   6   1  24       24.58       25.21      2.95 o 
   7   1  24       12.82        8.62      3.42 o 
   8   1  24        0.00        2.78      2.67 o 
   9   1  24        0.51       -1.31      2.33 o 
  10   1  24        0.00       -1.44      2.23 o 
  11   1  24        8.39        6.08      1.96 o 
  12   1  24       14.53       16.10      2.28 o 
  13   1  24        0.00        3.33      2.62 o 
  14   1  24        5.04        8.66      4.35 o 
 -18   2  24        9.61        9.52      3.68 o 
 -17   2  24        2.19        2.57      4.54 o 
 -16   2  24        2.56       -0.08      3.17 o 
 -15   2  24       34.13       40.32      4.21 o 
 -14   2  24       40.12       38.11      2.00 o 
 -13   2  24        0.17       -1.14      1.80 o 
 -12   2  24       11.27       11.70      3.75 o 
 -11   2  24        0.05       -1.01      1.01 o 
 -10   2  24        0.22        0.26      1.14 o 
  -9   2  24       33.00       32.13      2.73 o 
  -8   2  24        3.39        3.74      1.79 o 
  -7   2  24       15.51       12.00      1.74 o 
  -6   2  24        3.86        4.66      1.57 o 
  -5   2  24        4.84        6.60      2.33 o 
  -4   2  24        0.48       -0.90      3.49 o 
  -3   2  24        8.02        8.72      1.69 o 
  -2   2  24        8.75        6.93      1.51 o 
  -1   2  24       45.29       49.28      3.55 o 
   0   2  24       10.73        6.68      2.50 o 
   1   2  24        8.00        3.85      2.37 o 
   2   2  24        1.90       -2.15      2.15 o 
   3   2  24        0.45       -1.71      2.11 o 
   4   2  24       19.08       19.31      2.81 o 
   5   2  24        2.25        6.73      2.57 o 
   6   2  24       35.06       35.02      3.43 o 
   7   2  24       18.60       24.16      3.57 o 
   8   2  24       55.67       60.09      4.09 o 
   9   2  24        0.76        1.77      2.57 o 
  10   2  24        3.50        3.33      2.56 o 
  11   2  24        6.26        2.20      2.03 o 
  12   2  24        0.83       -1.68      1.68 o 
  13   2  24        6.89        7.08      1.89 o 
 -16   3  24        3.08        4.04      3.43 o 
 -15   3  24        1.97        3.15      3.76 o 
 -14   3  24       10.93       15.77      2.50 o 
 -13   3  24       13.69       17.43      3.02 o 
 -12   3  24       51.77       55.78      4.03 o 
 -11   3  24       49.73       54.55      6.32 o 
 -10   3  24        1.27        2.08      1.80 o 
  -9   3  24        0.01        1.23      1.52 o 
  -8   3  24        8.78       11.29      2.15 o 
  -7   3  24       20.66       21.56      2.28 o 
  -6   3  24       56.05       53.99      3.45 o 
  -5   3  24       16.88       18.05      2.18 o 
  -4   3  24        3.23        4.95      2.57 o 
  -3   3  24       27.79       31.45      3.32 o 
  -2   3  24       20.64       22.33      2.05 o 
  -1   3  24        5.15        5.73      1.62 o 
   0   3  24       51.35       54.11      5.20 o 
   1   3  24        5.50        7.98      2.71 o 
   2   3  24       26.50       32.07      3.38 o 
   3   3  24        0.85       -1.39      2.49 o 
   4   3  24        1.27       -0.51      2.49 o 
   5   3  24       55.44       56.12      4.07 o 
   6   3  24        2.28        0.39      3.40 o 
   7   3  24       35.18       38.07      3.08 o 
   8   3  24        7.53       10.54      2.53 o 
   9   3  24       24.51       28.94      2.89 o 
  10   3  24       25.70       31.40      3.09 o 
  11   3  24        8.69        8.53      2.49 o 
 -13   4  24        2.75        4.27      2.56 o 
 -12   4  24        1.09        5.97      2.69 o 
 -11   4  24       30.09       37.00      3.57 o 
 -10   4  24        1.39        2.17      4.56 o 
  -9   4  24        6.71        8.83      3.35 o 
  -8   4  24       23.63       28.57      1.87 o 
  -7   4  24        3.62        6.82      2.09 o 
  -6   4  24       10.15       13.91      3.91 o 
  -5   4  24        7.33        7.83      2.56 o 
  -4   4  24       27.95       35.07      3.28 o 
  -3   4  24        2.29        6.11      2.95 o 
  -2   4  24        1.58        4.61      2.88 o 
  -1   4  24        8.51        9.77      1.95 o 
   0   4  24        0.07        3.91      1.88 o 
   1   4  24        1.59        6.35      2.97 o 
   2   4  24        3.03        2.54      2.88 o 
   3   4  24       19.96       27.67      4.00 o 
   4   4  24        0.03       -2.29      2.33 o 
   5   4  24        4.15        2.52      2.43 o 
   6   4  24        2.96        1.33      2.37 o 
   7   4  24        1.85        1.67      2.34 o 
   8   4  24       34.49       40.70      3.39 o 
  -7   5  24       13.55       17.71      1.99 o 
  -6   5  24        0.76       -1.34      2.21 o 
  -5   5  24        9.58       10.98      2.68 o 
  -4   5  24        3.87        7.81      2.71 o 
  -3   5  24        4.27        9.24      2.83 o 
  -2   5  24       14.12       20.91      5.35 o 
  -1   5  24        4.26        6.37      2.35 o 
   0   5  24        1.22        3.75      3.14 o 
   1   5  24        4.81        5.98      3.23 o 
   2   5  24        0.01        1.69      2.87 o 
 -18   1  25        2.89        0.17      3.44 o 
 -17   1  25       10.66        8.47      3.56 o 
 -16   1  25        1.92        2.26      3.25 o 
 -15   1  25       12.33        9.82      3.37 o 
 -14   1  25       12.66        9.91      1.48 o 
 -13   1  25        2.10        0.88      1.33 o 
 -12   1  25        4.60        3.66      1.13 o 
 -11   1  25        0.24       -1.31      1.31 o 
 -10   1  25       14.60       18.21      1.75 o 
  -9   1  25        1.58        2.10      1.45 o 
  -8   1  25       76.55       77.11      2.83 o 
  -7   1  25        0.80        3.20      1.87 o 
  -6   1  25        6.27        8.94      1.69 o 
  -5   1  25        3.08        1.69      2.27 o 
  -4   1  25        3.29        3.24      1.47 o 
  -3   1  25       47.47       43.63      2.24 o 
  -2   1  25        0.99        3.69      2.39 o 
  -1   1  25       22.14       23.38      2.88 o 
   0   1  25       29.43       36.51      3.29 o 
   1   1  25        7.17        6.87      2.56 o 
   2   1  25        8.48        6.10      2.49 o 
   3   1  25        1.14        3.18      2.28 o 
   4   1  25        4.40       -0.84      2.15 o 
   5   1  25       21.55       34.64      3.35 o 
   6   1  25       20.01       24.16      3.17 o 
   7   1  25       42.59       43.80      3.64 o 
   8   1  25       18.20       24.99      3.16 o 
   9   1  25        2.56        6.62      3.82 o 
  10   1  25        4.85        5.97      2.70 o 
  11   1  25        3.39        3.22      2.76 o 
  12   1  25       42.12       45.10      5.11 o 
  13   1  25        6.41        8.45      5.20 o 
 -17   2  25        0.75       -1.56      3.45 o 
 -16   2  25        0.54       -0.70      3.34 o 
 -15   2  25        6.09       11.09      3.54 o 
 -14   2  25       26.80       29.45      1.88 o 
 -13   2  25        3.07        3.75      1.98 o 
 -12   2  25        9.20        9.91      2.51 o 
 -11   2  25        1.13        0.86      1.18 o 
 -10   2  25        4.63        4.68      1.64 o 
  -9   2  25       34.22       34.32      2.50 o 
  -8   2  25        2.29        6.17      1.91 o 
  -7   2  25       18.76       24.83      2.06 o 
  -6   2  25        8.22        9.82      2.01 o 
  -5   2  25       23.75       28.05      3.22 o 
  -4   2  25        0.14       -0.82      2.37 o 
  -3   2  25        2.95        5.91      1.60 o 
  -2   2  25       25.08       22.18      1.79 o 
  -1   2  25       21.07       14.94      2.81 o 
   0   2  25       10.11       10.73      2.74 o 
   1   2  25        7.98        3.20      2.47 o 
   2   2  25        0.04       -2.28      2.28 o 
   3   2  25        9.05        7.54      2.61 o 
   4   2  25        2.46        7.27      2.71 o 
   5   2  25       33.30       44.66      3.86 o 
   6   2  25       31.56       42.89      6.02 o 
   7   2  25       23.47       32.15      3.72 o 
   8   2  25        3.09        7.66      4.64 o 
   9   2  25        3.07        0.97      3.70 o 
  10   2  25       15.86       16.36      3.08 o 
  11   2  25       15.11        9.43      3.89 o 
  12   2  25        3.00        2.24      2.74 o 
 -15   3  25        4.72        7.56      2.89 o 
 -14   3  25        8.81        8.89      2.42 o 
 -13   3  25        0.01        5.24      2.53 o 
 -12   3  25       18.92       22.73      3.14 o 
 -11   3  25       27.86       31.59      3.36 o 
 -10   3  25        8.14        9.24      2.51 o 
  -9   3  25        0.67        0.90      1.44 o 
  -8   3  25        0.57        1.11      1.89 o 
  -7   3  25        0.74        4.52      2.00 o 
  -6   3  25       13.57       19.56      3.04 o 
  -5   3  25       31.83       29.92      2.50 o 
  -4   3  25        9.87       15.30      3.13 o 
  -3   3  25        1.99        5.55      2.72 o 
  -2   3  25        1.11        4.00      1.68 o 
  -1   3  25        0.53        1.33      2.58 o 
   0   3  25        0.08       -2.41      2.41 o 
   1   3  25        0.30       -1.81      2.54 o 
   2   3  25        2.96       -1.74      2.56 o 
   3   3  25        1.43       -2.24      2.64 o 
   4   3  25       21.22       24.27      3.62 o 
   5   3  25       13.65       13.67      3.38 o 
   6   3  25        0.44       -0.75      2.69 o 
   7   3  25        2.87        3.44      2.78 o 
   8   3  25        0.16       -0.40      2.71 o 
   9   3  25        9.22       11.04      3.20 o 
  10   3  25        8.50        7.37      3.21 o 
 -12   4  25        7.48        7.40      2.80 o 
 -11   4  25        0.03        2.48      4.46 o 
 -10   4  25        1.23        5.85      4.63 o 
  -9   4  25        1.02       -1.46      2.89 o 
  -8   4  25        9.47       10.25      1.61 o 
  -7   4  25       49.96       51.55      3.52 o 
  -6   4  25        0.74        2.27      2.61 o 
  -5   4  25        0.72        2.44      4.64 o 
  -4   4  25       19.13       23.81      4.65 o 
  -3   4  25        9.15       19.92      4.96 o 
  -2   4  25       56.41       56.82      7.17 o 
  -1   4  25        0.02        3.89      1.70 o 
   0   4  25       23.57       32.07      3.82 o 
   1   4  25        0.00        0.10      3.56 o 
   2   4  25        1.88       -2.89      2.89 o 
   3   4  25        7.72        8.15      3.21 o 
   4   4  25        6.89        3.18      3.52 o 
   5   4  25        6.53        5.92      3.01 o 
   6   4  25        1.38        0.63      2.92 o 
   7   4  25        3.92        6.61      4.29 o 
 -17   0  26       25.47       24.18      5.78 o 
 -16   0  26        6.30        3.70      4.72 o 
 -15   0  26        0.47       -4.10      4.10 o 
 -14   0  26        0.61        1.76      4.27 o 
 -13   0  26        0.13       -1.28      1.28 o 
 -12   0  26       11.63       10.80      3.25 o 
 -11   0  26       24.35       23.91      2.67 o 
 -10   0  26       21.80       24.09      2.68 o 
  -9   0  26        0.62        0.05      2.10 o 
  -8   0  26       22.80       16.56      2.62 o 
  -7   0  26        1.06        1.62      3.56 o 
  -6   0  26        0.34       -1.50      3.06 o 
  -5   0  26       20.62       21.98      2.21 o 
  -4   0  26        2.21        0.53      3.39 o 
  -3   0  26        0.52        5.80      3.51 o 
  -2   0  26      108.81      116.64      7.18 o 
  -1   0  26        5.72       12.38      4.10 o 
   0   0  26      143.32      139.77      7.44 o 
   1   0  26        6.79        6.46      3.68 o 
   2   0  26        1.70       -3.01      3.01 o 
   3   0  26        6.95        3.27      3.20 o 
   4   0  26        2.75        0.86      3.27 o 
   5   0  26       22.07       19.33      4.22 o 
   6   0  26       28.16       22.96      4.68 o 
   7   0  26        9.97        1.22      3.63 o 
   8   0  26        9.40        8.83      4.22 o 
   9   0  26       43.69       38.95      5.47 o 
  10   0  26       26.64       37.44      5.61 o 
  11   0  26       28.88       32.02      5.42 o 
  12   0  26       45.00       52.38      5.95 o 
 -17   1  26        0.04        0.54      3.43 o 
 -16   1  26        0.18       -2.52      3.13 o 
 -15   1  26        0.01       -3.02      3.02 o 
 -14   1  26        9.65        9.74      2.62 o 
 -13   1  26        2.00        0.41      1.81 o 
 -12   1  26        4.74        2.39      1.19 o 
 -11   1  26        1.46        1.23      1.45 o 
 -10   1  26        4.87        2.06      1.65 o 
  -9   1  26        2.53        1.78      1.47 o 
  -8   1  26        0.17        2.08      1.58 o 
  -7   1  26       21.69       22.72      2.31 o 
  -6   1  26        7.70        8.98      2.67 o 
  -5   1  26        5.32        4.28      2.63 o 
  -4   1  26        0.02        1.28      1.49 o 
  -3   1  26       24.77       28.03      2.53 o 
  -2   1  26       11.51       18.26      3.07 o 
  -1   1  26       14.31       19.81      3.91 o 
   0   1  26        3.30        0.22      2.51 o 
   1   1  26       23.10       20.35      5.36 o 
   2   1  26        0.00        1.03      2.34 o 
   3   1  26       12.32       11.01      2.78 o 
   4   1  26        0.01        1.61      2.61 o 
   5   1  26        8.57       12.26      5.08 o 
   6   1  26        1.65        4.73      2.91 o 
   7   1  26        0.15        0.01      2.53 o 
   8   1  26        5.13        9.28      2.77 o 
   9   1  26       19.55       27.65      6.67 o 
  10   1  26       15.04       17.48      5.65 o 
  11   1  26       24.51       35.02      3.69 o 
 -16   2  26        7.21        5.85      3.49 o 
 -15   2  26       21.21       21.57      3.92 o 
 -14   2  26        3.92        5.75      1.61 o 
 -13   2  26        2.61        1.76      2.28 o 
 -12   2  26        0.89       -0.94      2.29 o 
 -11   2  26        7.79       10.12      1.85 o 
 -10   2  26       15.17       18.42      3.14 o 
  -9   2  26        0.00        3.33      1.91 o 
  -8   2  26        0.43        1.38      2.24 o 
  -7   2  26       13.02       12.93      2.52 o 
  -6   2  26       13.11       11.87      2.09 o 
  -5   2  26        5.65        5.04      2.64 o 
  -4   2  26        1.10        1.57      2.57 o 
  -3   2  26        5.12        2.30      1.81 o 
  -2   2  26        1.89       -1.28      2.49 o 
  -1   2  26       11.62        8.27      2.74 o 
   0   2  26        0.96       -1.90      2.42 o 
   1   2  26        2.49       -1.78      3.54 o 
   2   2  26        4.99       10.78      2.94 o 
   3   2  26        6.54       13.80      3.04 o 
   4   2  26       68.70       85.02      4.89 o 
   5   2  26       70.18       85.80     10.14 o 
   6   2  26        6.60       11.29      3.23 o 
   7   2  26       23.19       20.63      3.36 o 
   8   2  26        6.61        7.77      2.92 o 
   9   2  26        5.10        6.99      2.93 o 
  10   2  26        7.66        6.83      3.78 o 
 -14   3  26        7.90        9.99      2.44 o 
 -13   3  26        4.65        3.84      2.47 o 
 -12   3  26        1.35        3.37      2.58 o 
 -11   3  26        0.18        1.50      2.56 o 
 -10   3  26       44.20       46.12      2.16 o 
  -9   3  26        9.05        9.69      2.11 o 
  -8   3  26        8.58        8.40      2.52 o 
  -7   3  26        9.41        9.22      2.55 o 
  -6   3  26        2.48        3.94      2.48 o 
  -5   3  26       22.28       29.33      4.42 o 
  -4   3  26       28.55       31.93      3.68 o 
  -3   3  26       28.56       40.23      7.56 o 
  -2   3  26        5.88        4.98      1.66 o 
  -1   3  26        7.23        7.40      2.97 o 
   0   3  26        1.33       -2.17      2.51 o 
   1   3  26        3.33        4.24      2.98 o 
   2   3  26       33.27       40.34      6.38 o 
   3   3  26        2.90        7.58      3.16 o 
   4   3  26       64.33       83.79      5.06 o 
   5   3  26        0.07        5.10      2.99 o 
   6   3  26        6.89        5.89      3.03 o 
   7   3  26       16.33       19.65      3.50 o 
   8   3  26        4.28        5.59      5.32 o 
 -10   4  26        1.20        5.13      4.44 o 
  -9   4  26        1.04        3.15      4.24 o 
  -8   4  26        4.36        3.30      1.62 o 
  -7   4  26        9.94       12.88      2.66 o 
  -6   4  26        4.14        3.84      2.54 o 
  -5   4  26        8.08       12.56      2.82 o 
  -4   4  26        1.12        3.74      3.07 o 
  -3   4  26        4.09        7.11      4.63 o 
  -2   4  26        9.01       13.38      2.06 o 
  -1   4  26        1.28       -2.93      2.93 o 
   0   4  26        2.19       -0.87      2.93 o 
   1   4  26       17.19       12.74      3.54 o 
   2   4  26        0.71        1.11      3.07 o 
   3   4  26        3.66        4.14      3.01 o 
   4   4  26        0.53       -2.83      2.83 o 
   5   4  26        1.20       -2.28      2.89 o 
 -16   1  27        1.84        0.22      3.33 o 
 -15   1  27        0.03       -0.41      3.28 o 
 -14   1  27        1.87       -0.40      1.26 o 
 -13   1  27       23.81       25.20      3.07 o 
 -12   1  27       11.01       11.76      1.65 o 
 -11   1  27       10.20        9.62      1.87 o 
 -10   1  27        0.97       -1.54      1.54 o 
  -9   1  27        0.52       -0.40      2.04 o 
  -8   1  27       14.18       14.72      2.50 o 
  -7   1  27        9.96        8.72      2.74 o 
  -6   1  27        2.65       -0.23      2.46 o 
  -5   1  27        0.30        0.01      1.59 o 
  -4   1  27        2.51        3.34      1.55 o 
  -3   1  27       30.45       44.01      7.23 o 
  -2   1  27       25.19       23.76      3.39 o 
  -1   1  27       23.46       24.91      3.41 o 
   0   1  27        2.93        0.84      2.49 o 
   1   1  27        0.24        1.33      2.59 o 
   2   1  27       44.47       58.59      4.16 o 
   3   1  27       14.27       19.32      3.34 o 
   4   1  27       28.55       31.69      3.71 o 
   5   1  27       31.02       31.99      4.04 o 
   6   1  27        0.01       -0.97      2.63 o 
   7   1  27        3.56        2.59      6.03 o 
   8   1  27        0.29        5.43      2.85 o 
   9   1  27       30.26       37.12      5.43 o 
  10   1  27        0.55        5.34      3.54 o 
 -14   2  27        0.74       -3.72      3.72 o 
 -13   2  27        0.29       -0.40      2.22 o 
 -12   2  27       10.68       14.19      3.04 o 
 -11   2  27        1.80        2.32      1.47 o 
 -10   2  27       41.92       43.77      3.29 o 
  -9   2  27       12.84       12.12      2.53 o 
  -8   2  27        0.30       -2.16      2.16 o 
  -7   2  27        0.04       -0.39      2.22 o 
  -6   2  27        3.15       -1.09      2.64 o 
  -5   2  27       23.02       28.02      3.39 o 
  -4   2  27        0.98       -0.85      1.64 o 
  -3   2  27       25.70       29.21      2.04 o 
  -2   2  27        5.78        1.75      2.55 o 
  -1   2  27        6.13        9.56      4.65 o 
   0   2  27       23.85       28.44      3.94 o 
   1   2  27       21.06       40.30      3.92 o 
   2   2  27       37.56       47.17      4.65 o 
   3   2  27        0.00        5.16      3.07 o 
   4   2  27        9.36        9.23      3.28 o 
   5   2  27       11.64       10.51      3.48 o 
   6   2  27        0.50        4.10      2.88 o 
   7   2  27        8.43        7.46      3.03 o 
   8   2  27        7.02        4.89      2.95 o 
   9   2  27        5.37       11.99      3.33 o 
 -12   3  27        4.62        4.37      2.65 o 
 -11   3  27        0.18        4.28      2.72 o 
 -10   3  27        0.57        3.35      1.40 o 
  -9   3  27        0.98        2.05      2.25 o 
  -8   3  27        0.21       -0.72      2.23 o 
  -7   3  27        0.06       -1.27      2.29 o 
  -6   3  27        9.69        9.32      2.72 o 
  -5   3  27        2.45        4.84      4.41 o 
  -4   3  27        9.43       17.33      3.42 o 
  -3   3  27        2.41        2.10      1.77 o 
  -2   3  27        0.87        2.44      2.97 o 
  -1   3  27        2.26        4.84      3.07 o 
   0   3  27        2.98        5.61      3.17 o 
   1   3  27       12.66       17.54      3.57 o 
   2   3  27        4.08        7.38      3.24 o 
   3   3  27       10.81       16.48      3.51 o 
   4   3  27       10.00        9.79      3.15 o 
   5   3  27        0.25       -2.71      2.71 o 
   6   3  27        0.83       -0.83      3.62 o 
   7   3  27        0.21       -0.83      3.01 o 
  -7   4  27        3.11        4.42      2.38 o 
  -6   4  27        0.63        0.87      2.53 o 
  -5   4  27       23.21       24.97      3.30 o 
  -4   4  27        6.04        9.49      4.99 o 
  -3   4  27       14.38       17.20      5.27 o 
  -2   4  27        0.33        0.29      4.46 o 
  -1   4  27        0.03       -2.12      3.02 o 
   0   4  27        0.30        2.97      3.23 o 
   1   4  27        7.63        9.56      3.37 o 
   2   4  27        2.72        4.08      3.24 o 
 -15   0  28       15.02       16.54      5.27 o 
 -14   0  28        0.00        3.70      4.53 o 
 -13   0  28       22.52       21.04      3.08 o 
 -12   0  28        0.10       -2.31      2.46 o 
 -11   0  28        0.79       -1.64      2.53 o 
 -10   0  28        3.58        3.27      2.77 o 
  -9   0  28        1.94        4.24      2.94 o 
  -8   0  28       12.19       12.19      4.34 o 
  -7   0  28        1.91        1.57      3.80 o 
  -6   0  28       15.04       13.01      2.18 o 
  -5   0  28        9.27       12.86      4.60 o 
  -4   0  28       12.47       18.07      4.82 o 
  -3   0  28      112.85      124.85      8.07 o 
  -2   0  28        7.88       12.53      4.53 o 
  -1   0  28       36.85       32.93      5.15 o 
   0   0  28        3.00        4.65      4.10 o 
   1   0  28       13.16       11.78      4.34 o 
   2   0  28       57.57       58.18      6.04 o 
   3   0  28        4.38       -3.63      3.63 o 
   4   0  28        0.37       -3.37      3.37 o 
   5   0  28        0.13        1.33      3.82 o 
   6   0  28        3.07        3.32      4.22 o 
   7   0  28       44.22       50.59      5.97 o 
   8   0  28       14.62       27.56      5.49 o 
   9   0  28       29.40       27.66      5.56 o 
 -14   1  28        0.46        0.81      1.33 o 
 -13   1  28        1.01        4.34      2.23 o 
 -12   1  28       14.83       15.23      1.90 o 
 -11   1  28        0.13       -1.80      2.52 o 
 -10   1  28        0.24       -0.19      1.91 o 
  -9   1  28        0.00       -1.02      3.00 o 
  -8   1  28        0.10       -0.90      2.12 o 
  -7   1  28        0.17       -0.47      2.51 o 
  -6   1  28       13.18       18.51      3.18 o 
  -5   1  28        7.48       10.19      1.86 o 
  -4   1  28       18.24       20.93      5.36 o 
  -3   1  28        6.43        8.12      3.04 o 
  -2   1  28        0.01       -0.85      2.76 o 
  -1   1  28       29.82       37.72      5.47 o 
   0   1  28       34.21       33.51      3.72 o 
   1   1  28        2.29        1.27      2.82 o 
   2   1  28        2.75        1.97      3.54 o 
   3   1  28        5.52        5.90      3.89 o 
   4   1  28        7.73        8.00      3.00 o 
   5   1  28        1.01        2.32      2.75 o 
   6   1  28        5.80       11.21      3.68 o 
   7   1  28        0.57        5.55      3.54 o 
   8   1  28       20.86       21.18      3.48 o 
   9   1  28       13.22       14.59      3.33 o 
 -13   2  28        0.21        0.30      2.31 o 
 -12   2  28        0.04       -2.53      2.53 o 
 -11   2  28        2.48        4.07      2.12 o 
 -10   2  28        8.21       13.44      2.89 o 
  -9   2  28        2.02        5.44      2.35 o 
  -8   2  28       14.02       14.73      2.67 o 
  -7   2  28        6.65       12.68      2.68 o 
  -6   2  28       10.10        9.82      4.03 o 
  -5   2  28        9.05        5.79      2.99 o 
  -4   2  28        1.29       -0.02      1.59 o 
  -3   2  28        1.44       -1.71      2.82 o 
  -2   2  28        0.06       -2.26      2.84 o 
  -1   2  28       16.00       17.48      3.50 o 
   0   2  28        7.30       10.68      4.14 o 
   1   2  28        8.93       15.45      3.42 o 
   2   2  28        9.74       13.81      3.34 o 
   3   2  28       11.26        9.02      3.26 o 
   4   2  28       12.82        7.44      3.16 o 
   5   2  28        0.02       -0.34      2.87 o 
   6   2  28        0.28       -1.04      2.92 o 
   7   2  28        1.42        0.03      2.82 o 
 -10   3  28        0.44        0.76      1.42 o 
  -9   3  28        1.96        3.01      2.67 o 
  -8   3  28        5.72        4.03      2.46 o 
  -7   3  28        2.39        3.78      3.03 o 
  -6   3  28        9.73       15.46      4.10 o 
  -5   3  28       14.30        7.83      4.68 o 
  -4   3  28        0.24       -2.93      2.93 o 
  -3   3  28        2.92        3.39      1.55 o 
  -2   3  28        0.10       -0.34      3.01 o 
  -1   3  28       23.54       31.79      4.08 o 
   0   3  28        2.90        8.33      3.34 o 
   1   3  28       22.99       31.11      3.89 o 
   2   3  28        0.82        0.59      2.90 o 
   3   3  28        6.45        5.26      3.73 o 
   4   3  28        1.71       -1.74      2.78 o 
   5   3  28        0.30        0.01      2.82 o 
 -13   1  29        0.19        1.20      2.53 o 
 -12   1  29        0.73        1.23      1.41 o 
 -11   1  29       10.60        9.06      2.63 o 
 -10   1  29        3.25        0.37      2.03 o 
  -9   1  29        5.03        3.98      2.91 o 
  -8   1  29        1.49       -1.17      2.21 o 
  -7   1  29        0.00        1.14      2.68 o 
  -6   1  29       12.82       11.35      3.22 o 
  -5   1  29        4.58        3.31      1.56 o 
  -4   1  29       13.63       18.15      3.42 o 
  -3   1  29        1.67       -1.39      2.79 o 
  -2   1  29       10.62       17.29      3.41 o 
  -1   1  29        5.51        2.83      4.93 o 
   0   1  29        2.47        1.89      5.87 o 
   1   1  29       19.40       19.31      4.51 o 
   2   1  29        0.50       -2.08      3.33 o 
   3   1  29        7.29        7.79      3.16 o 
   4   1  29        0.39        0.21      4.89 o 
   5   1  29        0.11       -2.64      2.64 o 
   6   1  29       14.27       15.89      7.04 o 
   7   1  29        0.00        3.31      3.03 o 
 -11   2  29        8.47        6.87      1.54 o 
 -10   2  29        1.25       -1.45      2.48 o 
  -9   2  29        0.61       -0.29      2.72 o 
  -8   2  29        5.17        0.17      2.31 o 
  -7   2  29        2.00        1.76      2.46 o 
  -6   2  29        2.43       -0.17      4.17 o 
  -5   2  29        0.03       -0.52      2.39 o 
  -4   2  29        0.74       -1.85      2.85 o 
  -3   2  29       25.84       31.77      9.08 o 
  -2   2  29        8.67       13.74      3.44 o 
  -1   2  29       24.98       33.05      6.20 o 
   0   2  29        8.36        4.31      4.05 o 
   1   2  29        6.05       -0.77      3.18 o 
   2   2  29        0.03       -2.78      2.78 o 
   3   2  29        5.45        4.34      3.14 o 
   4   2  29        8.12       13.08      5.11 o 
   5   2  29        5.35       11.05      3.19 o 
   6   2  29        5.07        1.14      2.93 o 
  -8   3  29        1.74        3.60      2.79 o 
  -7   3  29        0.03       -0.98      2.41 o 
  -6   3  29        2.06        3.13      2.66 o 
  -5   3  29        1.02       -3.96      3.96 o 
  -4   3  29        0.69        2.31      1.83 o 
  -3   3  29        0.01        0.02      3.12 o 
  -2   3  29       21.94       24.74      3.89 o 
  -1   3  29        0.62       -1.11      3.23 o 
   0   3  29        2.09        5.50      5.47 o 
   1   3  29        0.40        0.36      3.00 o 
   2   3  29        0.00       -1.27      3.01 o 
 -12   0  30        0.14        2.00      2.77 o 
 -11   0  30       14.48       13.41      3.27 o 
 -10   0  30        1.03       -1.88      2.84 o 
  -7   0  30        5.70       10.84      4.58 o 
  -6   0  30        1.23        4.94      4.24 o 
  -5   0  30       28.56       40.76      5.92 o 
  -4   0  30       24.54       27.32      5.49 o 
  -3   0  30        9.52        8.07      4.84 o 
  -2   0  30        7.46        6.97      4.68 o 
  -1   0  30        2.91        2.39      4.60 o 
   0   0  30       32.40       48.73      6.28 o 
   1   0  30       37.30       45.79      6.39 o 
   2   0  30        2.93        9.52      4.56 o 
   3   0  30        0.41       -3.84      3.84 o 
   4   0  30        1.43        3.44      4.22 o 
   5   0  30        7.92        2.07      4.27 o 
   6   0  30       10.04        5.44      4.68 o 
 -11   1  30        3.37        5.15      2.15 o 
 -10   1  30        8.21       10.81      3.25 o 
  -9   1  30        0.65       -0.69      2.94 o 
  -8   1  30        0.87       -3.93      3.93 o 
  -7   1  30        2.51        3.70      4.12 o 
  -6   1  30        1.55        5.46      1.73 o 
  -5   1  30       11.24       14.59      3.38 o 
  -4   1  30        0.14       -0.59      2.90 o 
  -3   1  30        1.79        3.78      3.05 o 
  -2   1  30       28.84       31.92      4.03 o 
  -1   1  30        4.28       -1.92      3.30 o 
   0   1  30        4.70        3.44      3.11 o 
   1   1  30        3.27        4.15      3.12 o 
   2   1  30        1.56       -0.60      2.92 o 
   3   1  30       10.19       10.01      3.27 o 
   4   1  30        0.35        1.43      2.83 o 
   5   1  30        0.22       -3.17      5.26 o 
  -9   2  30        0.01       -1.43      2.79 o 
  -8   2  30        0.38        0.86      2.48 o 
  -7   2  30        4.78        6.35      4.75 o 
  -6   2  30        6.17        5.15      4.44 o 
  -5   2  30        1.02       -2.63      2.94 o 
  -4   2  30        1.13        0.59      3.10 o 
  -3   2  30        0.09       -2.75      3.12 o 
  -2   2  30        5.36        1.85      3.20 o 
  -1   2  30        1.98       -2.95      2.95 o 
   0   2  30        0.00       -3.63      3.75 o 
   1   2  30        2.05       -0.11      3.09 o 
   2   2  30        5.19        5.81      3.17 o 
   3   2  30        0.68       -1.05      3.28 o 
  -9   1  31        0.80        2.96      3.18 o 
  -7   1  31        5.22        7.73      2.12 o 
  -6   1  31        0.31       -0.18      2.97 o 
  -5   1  31        9.48       13.33      3.57 o 
  -4   1  31        0.05       -1.87      3.00 o 
  -3   1  31        4.83        8.41      3.38 o 
  -2   1  31        3.16        6.99      3.32 o 
  -1   1  31        0.85       -1.88      3.01 o 
   0   1  31        6.34        4.93      3.29 o 
   1   1  31        3.59        7.62      3.25 o 
   2   1  31        2.53        4.74      3.08 o 
  -5   2  31        0.20       -1.76      4.12 o 
  -4   2  31        6.40        4.57      3.34 o 
  -3   2  31        2.97        2.66      3.25 o 
  -2   2  31        2.57       -0.25      3.21 o 
  -1   2  31       10.20        6.37      3.31 o 
  -6   0  32       36.32       44.51      6.46 o 
  -5   0  32        3.88        8.33      4.94 o 
  -4   0  32       14.40       19.78      5.78 o 
  -3   0  32        0.95        9.02      4.96 o 
  -2   0  32        0.03       -1.64      4.44 o 
  -1   0  32       16.92       19.66      5.49 o 
                                                 
